# Supplementary material for: Transcriptome Analysis Identifies Key Metabolic Changes in the Brain of Takifugu rubripes in Response to Chronic Hypoxia
Source: Genes (Basel). 2022 Jul 27;13(8):1347. doi: 10.3390/genes13081347 (PMC9407616; doi:10.3390/genes13081347)
Supplement: Supplementary file 1 [file genes-13-01347-s001.zip]

Archive with 1 entries (1 files):
- SupplementaryInformationS1-S10.xlsx
