# Supplementary material for: Transcriptome Analysis Identifies Key Metabolic Changes in the Brain of Takifugu rubripes in Response to Chronic Hypoxia
Source: Genes (Basel). 2022 Jul 27;13(8):1347. doi: 10.3390/genes13081347 (PMC9407616; doi:10.3390/genes13081347)
Supplement: Supplementary file 1 [file genes-13-01347-s001.zip › SupplementaryInformationS1-S10.xlsx]

## Sheet: Table S1
Table S1 Summary of QC for sequencing data
Sample	Raw_reads	Clean_reads	Clean_bases	Error_rate (%)	Q20	Q30	GC content percentage (%)	Groups
CBR1	68627678	66683544	9.85G	0.03	97.84	94.095	50.695	Nor_BR (7.5±0.5mg/L)
CBR2	72287148	70351016	10.41G	0.03	97.965	94.43	49.975	Nor_BR (7.5±0.5mg/L)
CBR3	68157022	66297556	9.80G	0.03	97.92	94.305	50.455	Nor_BR (7.5±0.5mg/L)
EBR1	77412184	75457246	11.01G	0.03	98	94.425	49.64	Hyp_BR (2.5±0.5mg/L)
EBR2	63011652	61251128	9.01G	0.03	97.72	93.78	50.305	Hyp_BR (2.5±0.5mg/L)
EBR3	96118070	93412012	13.73G	0.03	97.68	93.625	49.81	Hyp_BR (2.5±0.5mg/L)

## Sheet: Table S2
Table S2 Summary of mapping results
Sample	total_reads	total_map	none_map	Unique_map	Multi_map
CBR1	66683544	62703951(94.03%)	9145528(13.71%)	53894744(80.82%)	3643272(5.46%)
CBR2	70351016	66481510(94.50%)	8869424(12.61%)	57601556(81.88%)	3880036(5.52%)
CBR3	66297556	62543521(94.34%)	8702368(13.13%)	52499056(79.19%)	5096132(7.69%)
EBR1	75457246	70606174(93.57%)	11214930(14.86%)	59882104(79.36%)	4360212(5.78%)
EBR2	61251128	57331359(93.60%)	9145096(14.93%)	47702318(77.88%)	4403714(7.19%)
EBR3	93412012	87666255(93.85%)	12433616(13.31%)	74719672(79.99%)	6258724(6.70%)

## Sheet: Table S3
Table S3 Quality control of sequencing after mapping to references
Samples	Percent of duplicates	GC content percentage	Average sequence length	Total aligned reads (M)	Unique aligned reads (M)
CBR1	0.261	0.51	135 bp	49.1	48.9718
CBR2	0.26	0.5	135 bp	48.3	48.1744
CBR3	0.253	0.52	135 bp	51.1	50.9707
EBR1	0.259	0.5	135 bp	46.3	46.1801
EBR2	0.239	0.51	135 bp	43.7	43.5956
EBR3	0.285	0.51	135 bp	59.3	59.131

## Sheet: Table S4
Table S4 Summary of the reads in exons of Takifugu rubripes counted by HTSeq
Sample	Percent of Assigned Reads	Number of Assigned reads (M)
CBR1	0.714	15
CBR2	0.708	14.4
CBR3	0.69	13.3
EBR1	0.671	12.6
EBR2	0.664	11.1
EBR3	0.671	15.3

## Sheet: Table S5
Table S5 Primers for quantitative real-time PCR
Gene Name	Primer Sequences	Product Size(bp)
LOC101063645	F:5’ GACAATCACACAGGCGACGA 3’ R:5’ CCAGGCAAGGCACCATACC 3’	179
LOC101063749	F:5’ GAGAGCCAGCCAAAGCGAT 3’ R:5’ AGGGTAGAGTATGGGCACGGT 3’	294
lgmn	F:5’ GGTGACACGCTGAAGACGGTA 3’ R:5’ TTGTGCTTGTAATGGTTGACTGC 3’	95
LOC101065198	F:5’ AGACGTATCGCAACTTTTCCG 3’ R:5’ TCGAGGGAGCCAAACTTACC 3’	151
actb	F:5’ AAATCGTGCGTGACATCAAGG 3’ R:5’ GATTCCACAGGACTCCATACCAAG 3’	203
Note: F: forward primers; R: reverse primers; actb was used as reference.

## Sheet: Table S6
Table S6 List of DEGs
Gene ID	Protein name	Annotations
LOC101069025	ppp1r3cb	protein phosphatase 1 regulatory subunit 3C-B-like
LOC101063632	ppp1r9b	neurabin-2-like
prxl2a	prxl2a	peroxiredoxin like 2A
LOC101072304	tmem106b	transmembrane protein 106B
LOC101076929	fads6	fatty acid desaturase 6-like
LOC101071185	aldoa	fructose-bisphosphate aldolase A
lgi1	lgi1	leucine rich glioma inactivated 1
ccdc186	ccdc186	coiled-coil domain containing 186
LOC101061528	pde1a	calcium/calmodulin-dependent 3',5'-cyclic nucleotide phosphodiesterase 1A-like
ackr3	ackr3	atypical chemokine receptor 3
cd302	cd302	CD302 molecule
ugt1a1	ugt1a1	UDP glucuronosyltransferase family 1 member A1
slc40a1	slc40a1	solute carrier family 40 member 1
LOC101065874	plpp2	phospholipid phosphatase 2-like
LOC101063192	keap1	kelch-like ECH-associated protein 1
htra2	htra2	HtrA serine peptidase 2
aldh6a1	aldh6a1	aldehyde dehydrogenase 6 family member A1
LOC101063116	rgs6	regulator of G-protein signaling 6-like
zfyve21	zfyve21	zinc finger FYVE-type containing 21
LOC101062514	cpxm1	probable carboxypeptidase X1
tmbim6	tmbim6	transmembrane BAX inhibitor motif containing 6
LOC105416251	fscb	fibrous sheath CABYR-binding protein-like
LOC101075068	ssc5d	uncharacterized LOC101075068
LOC101068678	zmynd8	protein kinase C-binding protein 1
LOC101079356	cr1	complement receptor type 1-like
rap1gap	rap1gap	RAP1 GTPase activating protein
LOC101073585	ppdpfa	pancreatic progenitor cell differentiation and proliferation factor A-like
LOC115249571	degs1	sphingolipid delta(4)-desaturase DES1-like
prdx3	prdx3	peroxiredoxin 3
LOC101071647	klc1	kinesin light chain 1-like
usp54	usp54	ubiquitin specific peptidase 54
cnrip1	cnrip1	cannabinoid receptor interacting protein 1
ciao2b	ciao2b	cytosolic iron-sulfur assembly component 2B
LOC101069591	plcb1	1-phosphatidylinositol 4,5-bisphosphate phosphodiesterase beta-1-like
LOC115249674	ppp1r1c	protein phosphatase 1 regulatory subunit 1C-like
golga7b	golga7b	golgin A7 family member B
crtac1	crtac1	cartilage acidic protein 1
abcc2	abcc2	ATP binding cassette subfamily C member 2
LOC101069360	arl4d	ADP-ribosylation factor-like protein 4D
LOC101070423	pdk2	pyruvate dehydrogenase (acetyl-transferring) kinase isozyme 2, mitochondrial-like
LOC101071115	ddx17	probable ATP-dependent RNA helicase DDX17
ctsd2	ctsd2	cathepsin D2
bri3	bri3	brain protein I3
LOC101078374	hebp2	heme-binding protein 2-like
ramp2	ramp2	receptor activity modifying protein 2
LOC101078375	rbfox3	RNA binding protein fox-1 homolog 3-like
LOC115250245	pmch	pro-MCH-like
rpl28	rpl28	ribosomal protein L28
brap	brap	BRCA1 associated protein
LOC101070353	lox	protein-lysine 6-oxidase-like
LOC101074484	npdc1	neural proliferation differentiation and control protein 1
ythdc1	ythdc1	YTH domain containing 1
etv1	etv1	ETS variant 1
aldh5a1	aldh5a1	aldehyde dehydrogenase 5 family member A1
LOC101066490	ctss	cathepsin S
pnisr	pnisr	PNN interacting serine and arginine rich protein
LOC101072621	upar	urokinase plasminogen activator surface receptor-like
nphs1	nphs1	NPHS1 adhesion molecule, nephrin
LOC101074263	sap	serum amyloid P-component-like
crot	crot	carnitine O-octanoyltransferase
krtcap2	krtcap2	keratinocyte associated protein 2
LOC115250409	s100a1	protein S100-A1-like
LOC101078804	baiap2	brain-specific angiogenesis inhibitor 1-associated protein 2-like
LOC101063283	tuba1c	tubulin alpha chain
nat16	nat16	N-acetyltransferase 16 (putative)
LOC101078241	epdl1	ependymin-like
LOC105418265	cbln1	cerebellin-1-like
LOC101078918	plscr2	phospholipid scramblase 2
LOC101079826	elavl2	ELAV-like protein 2
lgi2	lgi2	leucine rich repeat LGI family member 2
LOC101070107	hla-dra	HLA class II histocompatibility antigen, DR alpha chain-like
sema3e	sema3e	semaphorin 3E
etfa	etfa	electron transfer flavoprotein subunit alpha
LOC101069440	yjmc	uncharacterized oxidoreductase YjmC-like
nktr	nktr	natural killer cell triggering receptor
LOC115251268	nebl	nebulette-like
LOC101061192	elna	elastin-like
mme	mme	membrane metalloendopeptidase
LOC101073269	mate1	multidrug and toxin extrusion protein 1-like
LOC105417099	syndig1	synapse differentiation-inducing gene protein 1
caln1	caln1	calneuron 1
tmem199	tmem199	transmembrane protein 199
LOC101068874	eno2	gamma-enolase-like
LOC101068074	nebl	elongation factor 1-alpha
sdc3	sdc3	syndecan 3
LOC101070984	serinc1	serine incorporator 1-like
LOC101078848	zdhhc18	palmitoyltransferase ZDHHC18-like
LOC101065848	psmb9	proteasome subunit beta type-9
txnip	txnip	thioredoxin interacting protein
LOC101067257	rragc	ras-related GTP-binding protein C-like
LOC101069446	fabp4a	fatty acid-binding protein, heart-like
slc30a8	slc30a8	solute carrier family 30 member 8
adamtsl5	adamtsl5	ADAMTS like 5
LOC101064643	gch1	GTP cyclohydrolase 1
c13h15orf48	c13h15orf48	chromosome 13 C15orf48 homolog
scg3	scg3	secretogranin III
dync1li2	dync1li2	dynein cytoplasmic 1 light intermediate chain 2
LOC101064922	tmem178b	transmembrane protein 178B-like
LOC101076740	gcsh	glycine cleavage system H protein, mitochondrial-like
LOC101068171	atp6v1e1	V-type proton ATPase subunit e 1
ablim3	ablim3	actin binding LIM protein family member 3
LOC101074646	slc4a11	sodium bicarbonate transporter-like protein 11
cxcl14	cxcl14	C-X-C motif chemokine ligand 14
arl9	arl9	ADP ribosylation factor like GTPase 9
hspa8	hspa8	heat shock protein family A (Hsp70) member 8
rps14	rps14	ribosomal protein S14
LOC101077796	pcolce2	procollagen C-endopeptidase enhancer 2
nufip2	nufip2	nuclear FMR1 interacting protein 2
alg5	alg5	ALG5 dolichyl-phosphate beta-glucosyltransferase
LOC115252562	hmgt	high mobility group-T protein-like
srp9	srp9	signal recognition particle 9
rhov	rhov	ras homolog family member V
grm1	grm1	glutamate metabotropic receptor 1
LOC101069309	syt14	synaptotagmin-14-like
tcp1	tcp1	t-complex 1
cd164	cd164	CD164 molecule
LOC105418933	adgrl3	adhesion G protein-coupled receptor L3-like
LOC101076595	capn2	calpain-2 catalytic subunit-like
plrg1	plrg1	pleiotropic regulator 1
ina	ina	internexin neuronal intermediate filament protein alpha
prdx2	prdx2	peroxiredoxin 2
LOC101063598	pnpla2	patatin-like phospholipase domain-containing protein 2
LOC101078409	samm50l	sorting and assembly machinery component 50 homolog B
LOC101071997	gdi2	rab GDP dissociation inhibitor beta
LOC101072059	cry1	cryptochrome-1-like
LOC101071687	usp18	ubl carboxyl-terminal hydrolase 18-like
LOC101064651	tspan11	tetraspanin-11
nrf1	nrf1	nuclear respiratory factor 1
LOC101063319	erc1	ELKS/Rab6-interacting/CAST family member 1-like
LOC101070310	yaf2	YY1-associated factor 2
LOC101067360	tspan8	tetraspanin-8-like
LOC105418295	c1qa	complement C1q subcomponent subunit A-like
g0s2	g0s2	G0/G1 switch 2
LOC101076615	syt2	synaptotagmin-2-like
slc25a34	slc25a34	solute carrier family 25 member 34
rbm5	rbm5	RNA binding motif protein 5
LOC101073986	mst1	hepatocyte growth factor-like protein
nprl2	nprl2	NPR2 like, GATOR1 complex subunit
prxl2b	prxl2b	peroxiredoxin like 2B
LOC101075480	pfkfb4	6-phosphofructo-2-kinase/fructose-2,6-bisphosphatase 4-like
LOC101076530	slc48a1	heme transporter hrg1-A-like
aldh4a1	aldh4a1	aldehyde dehydrogenase 4 family member A1
LOC101078264	tmem205	transmembrane protein 205-like
LOC101070699	gpx4a	phospholipid hydroperoxide glutathione peroxidase
oaz1	oaz1	ornithine decarboxylase antizyme 1
LOC101075544	plin3	perilipin-3
rgl1	rgl1	ral guanine nucleotide dissociation stimulator like 1
LOC101068864	safb2	scaffold attachment factor B2-like
lpl	lpl	lipoprotein lipase
calr	calr	calreticulin
qsox1	qsox1	quiescin sulfhydryl oxidase 1
p3h2	p3h2	prolyl 3-hydroxylase 2
LOC101061143	angptl4	angiopoietin-related protein 4-like
tie1	tie1	tyrosine kinase with immunoglobulin like and EGF like domains 1
LOC101069574	rpl10	60S ribosomal protein L10
LOC101077450	bnip3l	BCL2/adenovirus E1B 19 kDa protein-interacting protein 3-like
gpat4	gpat4	glycerol-3-phosphate acyltransferase 4
LOC101068776	gstt1	glutathione S-transferase theta-1-like
galnt9	galnt9	polypeptide N-acetylgalactosaminyltransferase 9
selenop	selenop	selenoprotein P
LOC101063088	dynll1	dynein light chain LC6, flagellar outer arm
LOC105418832	fscb	fibrous sheath CABYR-binding protein-like
LOC115247683	nlrp3	NACHT, LRR and PYD domains-containing protein 3-like
eif3f	eif3f	eukaryotic translation initiation factor 3 subunit F
LOC115248058	tf	serotransferrin-like
LOC101067070	fyco1	FYVE and coiled-coil domain-containing protein 1
LOC101074969	mrc1	macrophage mannose receptor 1-like
LOC101076785	hnrnpc	heterogeneous nuclear ribonucleoprotein C-like
cirbp	cirbp	cold inducible RNA binding protein
LOC105418143	plvap	plasmalemma vesicle-associated protein-like
LOC101066739	b3gnt5b	lactosylceramide 1,3-N-acetyl-beta-D-glucosaminyltransferase A-like
tfrc	tfrc	transferrin receptor
LOC105418707	slc22a13	solute carrier family 22 member 13-like
pigr	pigr	polymeric immunoglobulin receptor
slc39a6	slc39a6	solute carrier family 39 member 6
LOC101075140	tmem254	transmembrane protein 254
LOC115248292	abcd3	ATP-binding cassette sub-family D member 3-like
LOC101071091	glul	glutamine synthetase
LOC101067749	amph	amphiphysin
LOC115248713	psma6	proteasome subunit alpha type-6
LOC101061329		uncharacterized LOC101061329 <ncRNA>
LOC101071485		uncharacterized LOC101071485 <ncRNA>
LOC115251051		uncharacterized LOC115251051 <ncRNA>
LOC105417635		uncharacterized LOC105417635
LOC101062321		uncharacterized LOC101062321
LOC105419891		uncharacterized LOC105419891
LOC105418668		uncharacterized LOC105418668

## Sheet: Table S7
Table S7 The GO term analysis for each cluster
ONTOLOGY	ID	Description	GeneRatio	BgRatio	pvalue	p.adjust	qvalue	geneID	Count
BP	GO:0000041	transition metal ion transport	8/161	129/18866	1.50275e-05	0.0141295	0.0130573	atp6v0e1/slc48a1/abcc2/tfrc/slc30a8/slc39a6/ltf/slc40a1	8
BP	GO:0043312	neutrophil degranulation	15/161	487/18866	1.9039e-05	0.0141295	0.0130573	pkm/ctsd/bri3/ctss/eef1a1/gdi2/cr1/aldoa/qsox1/ltf/degs1/hebp2/s100a11/hmgb1/hspa8	15
BP	GO:0002283	neutrophil activation involved in immune response	15/161	490/18866	2.04493e-05	0.0141295	0.0130573	pkm/ctsd/bri3/ctss/eef1a1/gdi2/cr1/aldoa/qsox1/ltf/degs1/hebp2/s100a11/hmgb1/hspa8	15
BP	GO:0098754	detoxification	8/161	138/18866	2.45179e-05	0.0141295	0.0130573	prdx3/gch1/prdx2/prxl2b/gstt1/abcc2/prxl2a/gpx4	8
BP	GO:0098869	cellular oxidant detoxification	7/161	103/18866	2.88476e-05	0.0141295	0.0130573	prdx3/gch1/prdx2/prxl2b/gstt1/prxl2a/gpx4	7
BP	GO:1990748	cellular detoxification	7/161	114/18866	5.53977e-05	0.0226115	0.0208956	prdx3/gch1/prdx2/prxl2b/gstt1/prxl2a/gpx4	7
BP	GO:0097237	cellular response to toxic substance	7/161	122/18866	8.51965e-05	0.0298066	0.0275447	prdx3/gch1/prdx2/prxl2b/gstt1/prxl2a/gpx4	7
BP	GO:0002478	antigen processing and presentation of exogenous peptide antigen	8/161	177/18866	0.000142129	0.0435092	0.0402076	ctsd/ctss/calr/dynll2/dync1li2/psma6/hla-dra/psmb9	8
BP	GO:0019884	antigen processing and presentation of exogenous antigen	8/161	185/18866	0.000192494	0.0523798	0.0484049	ctsd/ctss/calr/dynll2/dync1li2/psma6/hla-dra/psmb9	8
BP	GO:0002237	response to molecule of bacterial origin	11/161	356/18866	0.000248001	0.0591806	0.0546897	alpl/ugt1a1/ssc5d/prdx3/gch1/capn2/prdx2/abcc2/mrc1/ltf/hmgb1	11
BP	GO:0048002	antigen processing and presentation of peptide antigen	8/161	194/18866	0.000265818	0.0591806	0.0546897	ctsd/ctss/calr/dynll2/dync1li2/psma6/hla-dra/psmb9	8
BP	GO:0009636	response to toxic substance	9/161	250/18866	0.000303221	0.0618824	0.0571865	prdx3/gch1/prdx2/prxl2b/gstt1/abcc2/prxl2a/gpx4/htra2	9
BP	GO:0050684	regulation of mRNA processing	7/161	152/18866	0.000332338	0.0626073	0.0578564	cirbp/ythdc1/rbm5/safb2/ddx17/rbfox3/hspa8	7
BP	GO:0043484	regulation of RNA splicing	7/161	156/18866	0.000388884	0.0680268	0.0628646	cirbp/ythdc1/rbm5/tmbim6/ddx17/rbfox3/hspa8	7
BP	GO:0048024	regulation of mRNA splicing, via spliceosome	6/161	113/18866	0.000419015	0.0684112	0.0632198	cirbp/ythdc1/rbm5/ddx17/rbfox3/hspa8	6
BP	GO:0046916	cellular transition metal ion homeostasis	6/161	116/18866	0.000481893	0.0737598	0.0681625	tmem199/tfrc/slc30a8/slc39a6/ltf/slc40a1	6
BP	GO:0006826	iron ion transport	5/161	79/18866	0.000576325	0.0781554	0.0722245	atp6v0e1/slc48a1/tfrc/ltf/slc40a1	5
BP	GO:0006979	response to oxidative stress	12/161	458/18866	0.00057869	0.0781554	0.0722245	pdcd10/selenon/prdx3/gch1/capn2/prdx2/txnip/abcc2/gpx4/htra2/keap1/pdk2	12
BP	GO:0032496	response to lipopolysaccharide	10/161	334/18866	0.00060635	0.0781554	0.0722245	alpl/ugt1a1/prdx3/gch1/capn2/prdx2/abcc2/mrc1/ltf/hmgb1	10
BP	GO:0009063	cellular amino acid catabolic process	6/161	124/18866	0.000685853	0.082924	0.0766313	aldh6a1/asrgl1/aldh5a1/gcsh/glul/aldh4a1	6
BP	GO:1903311	regulation of mRNA metabolic process	10/161	344/18866	0.000760545	0.082924	0.0766313	cirbp/ythdc1/rbm5/safb2/hnrnpc/psma6/ddx17/rbfox3/psmb9/hspa8	10
BP	GO:0048545	response to steroid hormone	10/161	346/18866	0.000794964	0.082924	0.0766313	alpl/ppp1r9b/ugt1a1/calr/txnip/abcc2/lox/cry1/safb2/ddx17	10
BP	GO:0016241	regulation of macroautophagy	7/161	176/18866	0.000797774	0.082924	0.0766313	rragc/atp6v0e1/nprl2/bnip3l/qsox1/htra2/fyco1	7
BP	GO:0010506	regulation of autophagy	10/161	347/18866	0.000812649	0.082924	0.0766313	eef1a1/rragc/atp6v0e1/nprl2/bnip3l/qsox1/htra2/fyco1/keap1/hmgb1	10
BP	GO:0019882	antigen processing and presentation	8/161	232/18866	0.000868047	0.0850338	0.0785811	ctsd/ctss/calr/dynll2/dync1li2/psma6/hla-dra/psmb9	8
BP	GO:0008380	RNA splicing	12/161	487/18866	0.000987013	0.0923753	0.0853654	ppp1r9b/elavl2/rragc/cirbp/ythdc1/plrg1/rbm5/tmbim6/hnrnpc/ddx17/rbfox3/hspa8	12
BP	GO:0005996	monosaccharide metabolic process	9/161	296/18866	0.00101843	0.0923753	0.0853654	pkm/ugt1a1/mst1/pfkfb4/aldoa/cry1/ppp1r3c/pdk2/eno2	9
BP	GO:0006094	gluconeogenesis	5/161	91/18866	0.00109569	0.0958339	0.0885615	mst1/aldoa/cry1/pdk2/eno2	5
BP	GO:0055076	transition metal ion homeostasis	6/161	138/18866	0.00119702	0.0997615	0.0921911	tmem199/tfrc/slc30a8/slc39a6/ltf/slc40a1	6
BP	GO:0019319	hexose biosynthetic process	5/161	94/18866	0.00126711	0.0997615	0.0921911	mst1/aldoa/cry1/pdk2/eno2	5
BP	GO:0032355	response to estradiol	6/161	141/18866	0.00133693	0.0997615	0.0921911	ppp1r9b/ugt1a1/calr/txnip/abcc2/gpx4	6
BP	GO:0002347	response to tumor cell	3/161	26/18866	0.00137298	0.0997615	0.0921911	txnip/slc22a13/hmgb1	3
BP	GO:0006605	protein targeting	11/161	444/18866	0.00153216	0.0997615	0.0921911	rpl28/rps14/samm50/bnip3l/srp9/rpl10/golga7b/zdhhc18/ablim3/htra2/hspa8	11
BP	GO:0006735	NADH regeneration	3/161	27/18866	0.00153498	0.0997615	0.0921911	pkm/aldoa/eno2	3
BP	GO:0009065	glutamine family amino acid catabolic process	3/161	27/18866	0.00153498	0.0997615	0.0921911	asrgl1/glul/aldh4a1	3
BP	GO:0061621	canonical glycolysis	3/161	27/18866	0.00153498	0.0997615	0.0921911	pkm/aldoa/eno2	3
BP	GO:0061718	glucose catabolic process to pyruvate	3/161	27/18866	0.00153498	0.0997615	0.0921911	pkm/aldoa/eno2	3
BP	GO:0019318	hexose metabolic process	8/161	254/18866	0.00154795	0.0997615	0.0921911	pkm/mst1/pfkfb4/aldoa/cry1/ppp1r3c/pdk2/eno2	8
BP	GO:0019886	antigen processing and presentation of exogenous peptide antigen via MHC class II	5/161	99/18866	0.00159578	0.100207	0.0926024	ctsd/ctss/dynll2/dync1li2/hla-dra	5
BP	GO:0046364	monosaccharide biosynthetic process	5/161	100/18866	0.00166837	0.102051	0.0943064	mst1/aldoa/cry1/pdk2/eno2	5
BP	GO:0061620	glycolytic process through glucose-6-phosphate	3/161	28/18866	0.00170848	0.102051	0.0943064	pkm/aldoa/eno2	3
BP	GO:0044282	small molecule catabolic process	11/161	452/18866	0.00176342	0.102824	0.0950216	pkm/aldh6a1/asrgl1/aldh5a1/etfa/gcsh/glul/aldoa/aldh4a1/abcd3/eno2	11
BP	GO:0061615	glycolytic process through fructose-6-phosphate	3/161	29/18866	0.00189376	0.105583	0.0975705	pkm/aldoa/eno2	3
BP	GO:0002495	antigen processing and presentation of peptide antigen via MHC class II	5/161	103/18866	0.00190072	0.105583	0.0975705	ctsd/ctss/dynll2/dync1li2/hla-dra	5
BP	GO:0002504	antigen processing and presentation of peptide or polysaccharide antigen via MHC class II	5/161	104/18866	0.00198318	0.105583	0.0975705	ctsd/ctss/dynll2/dync1li2/hla-dra	5
BP	GO:1901606	alpha-amino acid catabolic process	5/161	104/18866	0.00198318	0.105583	0.0975705	aldh6a1/asrgl1/gcsh/glul/aldh4a1	5
BP	GO:1902106	negative regulation of leukocyte differentiation	5/161	105/18866	0.00206822	0.106689	0.0985931	apcs/prdx2/c1qc/ltf/hmgb1	5
BP	GO:0044788	modulation by host of viral process	3/161	30/18866	0.00209109	0.106689	0.0985931	apcs/ltf/hspa8	3
BP	GO:0006631	fatty acid metabolic process	10/161	396/18866	0.00217155	0.108533	0.100297	fads6/etfa/fabp3/prxl2b/gpat4/gpx4/slc22a13/abcd3/degs1/pdk2	10
BP	GO:0006006	glucose metabolic process	7/161	214/18866	0.00244982	0.119992	0.110887	pkm/mst1/aldoa/cry1/ppp1r3c/pdk2/eno2	7
BP	GO:0035456	response to interferon-beta	3/161	32/18866	0.00252298	0.121152	0.111959	plscr1/capn2/htra2	3
BP	GO:0006520	cellular amino acid metabolic process	9/161	340/18866	0.00262595	0.123672	0.114287	oaz1/aldh6a1/asrgl1/aldh5a1/gcsh/glul/aldh4a1/psma6/psmb9	9
BP	GO:0002831	regulation of response to biotic stimulus	10/161	409/18866	0.00274083	0.125082	0.11559	plscr1/prdx2/cr1/usp18/slc22a13/nlrc3/ltf/psma6/psmb9/hmgb1	10
BP	GO:0006536	glutamate metabolic process	3/161	33/18866	0.00275804	0.125082	0.11559	aldh5a1/glul/aldh4a1	3
BP	GO:0043200	response to amino acid	5/161	114/18866	0.00295787	0.127184	0.117533	ppp1r9b/rragc/capn2/baiap2/tmbim6	5
BP	GO:0016054	organic acid catabolic process	8/161	282/18866	0.00296019	0.127184	0.117533	aldh6a1/asrgl1/aldh5a1/etfa/gcsh/glul/aldh4a1/abcd3	8
BP	GO:0046395	carboxylic acid catabolic process	8/161	282/18866	0.00296019	0.127184	0.117533	aldh6a1/asrgl1/aldh5a1/etfa/gcsh/glul/aldh4a1/abcd3	8
BP	GO:0006879	cellular iron ion homeostasis	4/161	70/18866	0.00302527	0.12774	0.118046	tmem199/tfrc/ltf/slc40a1	4
BP	GO:0006007	glucose catabolic process	3/161	36/18866	0.00354252	0.144594	0.133621	pkm/aldoa/eno2	3
BP	GO:0018345	protein palmitoylation	3/161	36/18866	0.00354252	0.144594	0.133621	glul/golga7b/zdhhc18	3
BP	GO:1902065	response to L-glutamate	2/161	11/18866	0.00378448	0.151937	0.140408	baiap2/tmbim6	2
BP	GO:0009064	glutamine family amino acid metabolic process	4/161	75/18866	0.00388081	0.153292	0.141659	asrgl1/aldh5a1/glul/aldh4a1	4
BP	GO:0000381	regulation of alternative mRNA splicing, via spliceosome	4/161	76/18866	0.00406962	0.157126	0.145202	ythdc1/rbm5/ddx17/rbfox3	4
BP	GO:0000302	response to reactive oxygen species	7/161	235/18866	0.00410619	0.157126	0.145202	pdcd10/prdx3/gch1/capn2/prdx2/txnip/pdk2	7
BP	GO:0006656	phosphatidylcholine biosynthetic process	3/161	39/18866	0.00445053	0.16507	0.152544	fabp3/capn2/gpat4	3
BP	GO:0042178	xenobiotic catabolic process	2/161	12/18866	0.00451601	0.16507	0.152544	ugt1a1/abcc2	2
BP	GO:0071073	positive regulation of phospholipid biosynthetic process	2/161	12/18866	0.00451601	0.16507	0.152544	fabp3/capn2	2
BP	GO:0006734	NADH metabolic process	3/161	41/18866	0.00512714	0.180522	0.166823	pkm/aldoa/eno2	3
BP	GO:0016236	macroautophagy	8/161	310/18866	0.00522139	0.180522	0.166823	rragc/atp6v0e1/nprl2/dynll2/bnip3l/qsox1/htra2/fyco1	8
BP	GO:0071216	cellular response to biotic stimulus	7/161	246/18866	0.00525692	0.180522	0.166823	capn2/prdx2/txnip/abcc2/mrc1/ltf/hmgb1	7
BP	GO:0031665	negative regulation of lipopolysaccharide-mediated signaling pathway	2/161	13/18866	0.00530731	0.180522	0.166823	prdx2/ltf	2
BP	GO:0042921	glucocorticoid receptor signaling pathway	2/161	13/18866	0.00530731	0.180522	0.166823	calr/cry1	2
BP	GO:0001101	response to acid chemical	5/161	132/18866	0.00551674	0.183894	0.169939	ppp1r9b/rragc/capn2/baiap2/tmbim6	5
BP	GO:0010565	regulation of cellular ketone metabolic process	6/161	189/18866	0.00571526	0.183894	0.169939	oaz1/fabp3/slc22a13/psma6/pdk2/psmb9	6
BP	GO:0006575	cellular modified amino acid metabolic process	6/161	190/18866	0.005861	0.183894	0.169939	plscr1/serinc2/gch1/gstt1/gpx4/aldh4a1	6
BP	GO:0071364	cellular response to epidermal growth factor stimulus	3/161	43/18866	0.00586242	0.183894	0.169939	ppp1r9b/eef1a1/baiap2	3
BP	GO:0062012	regulation of small molecule metabolic process	10/161	456/18866	0.00586362	0.183894	0.169939	oaz1/fabp3/mst1/pfkfb4/cry1/slc22a13/ppp1r3c/psma6/pdk2/psmb9	10
BP	GO:0010889	regulation of sequestering of triglyceride	2/161	14/18866	0.00615732	0.183894	0.169939	pnpla2/plin3	2
BP	GO:0010917	negative regulation of mitochondrial membrane potential	2/161	14/18866	0.00615732	0.183894	0.169939	bnip3l/hebp2	2
BP	GO:0031958	corticosteroid receptor signaling pathway	2/161	14/18866	0.00615732	0.183894	0.169939	calr/cry1	2
BP	GO:0044793	negative regulation by host of viral process	2/161	14/18866	0.00615732	0.183894	0.169939	apcs/ltf	2
BP	GO:1901678	iron coordination entity transport	2/161	14/18866	0.00615732	0.183894	0.169939	slc48a1/ltf	2
BP	GO:0000377	RNA splicing, via transesterification reactions with bulged adenosine as nucleophile	9/161	390/18866	0.00639777	0.184747	0.170727	elavl2/cirbp/ythdc1/plrg1/rbm5/hnrnpc/ddx17/rbfox3/hspa8	9
BP	GO:0000398	mRNA splicing, via spliceosome	9/161	390/18866	0.00639777	0.184747	0.170727	elavl2/cirbp/ythdc1/plrg1/rbm5/hnrnpc/ddx17/rbfox3/hspa8	9
BP	GO:0000380	alternative mRNA splicing, via spliceosome	4/161	87/18866	0.00656973	0.184747	0.170727	ythdc1/rbm5/ddx17/rbfox3	4
BP	GO:0055072	iron ion homeostasis	4/161	87/18866	0.00656973	0.184747	0.170727	tmem199/tfrc/ltf/slc40a1	4
BP	GO:0098815	modulation of excitatory postsynaptic potential	3/161	45/18866	0.00665767	0.184747	0.170727	baiap2/zmynd8/cbln1	3
BP	GO:1903214	regulation of protein targeting to mitochondrion	3/161	45/18866	0.00665767	0.184747	0.170727	bnip3l/ablim3/htra2	3
BP	GO:0000375	RNA splicing, via transesterification reactions	9/161	393/18866	0.00671395	0.184747	0.170727	elavl2/cirbp/ythdc1/plrg1/rbm5/hnrnpc/ddx17/rbfox3/hspa8	9
BP	GO:0006000	fructose metabolic process	2/161	15/18866	0.007065	0.188067	0.173796	pfkfb4/aldoa	2
BP	GO:0018158	protein oxidation	2/161	15/18866	0.007065	0.188067	0.173796	prdx3/lox	2
BP	GO:0045837	negative regulation of membrane potential	2/161	15/18866	0.007065	0.188067	0.173796	bnip3l/hebp2	2
BP	GO:0042493	response to drug	9/161	397/18866	0.00715405	0.18839	0.174094	ppp1r9b/ugt1a1/fabp3/calr/txnip/abcc2/lox/tfrc/abcd3	9
BP	GO:0006953	acute-phase response	3/161	47/18866	0.00751407	0.193705	0.179005	ugt1a1/apcs/plscr1	3
BP	GO:0070849	response to epidermal growth factor	3/161	47/18866	0.00751407	0.193705	0.179005	ppp1r9b/eef1a1/baiap2	3
BP	GO:1901605	alpha-amino acid metabolic process	6/161	202/18866	0.00782829	0.194691	0.179917	aldh6a1/asrgl1/aldh5a1/gcsh/glul/aldh4a1	6
BP	GO:0002834	regulation of response to tumor cell	2/161	16/18866	0.00802932	0.194691	0.179917	slc22a13/hmgb1	2
BP	GO:0002837	regulation of immune response to tumor cell	2/161	16/18866	0.00802932	0.194691	0.179917	slc22a13/hmgb1	2
BP	GO:0061684	chaperone-mediated autophagy	2/161	16/18866	0.00802932	0.194691	0.179917	eef1a1/hspa8	2
BP	GO:1904862	inhibitory synapse assembly	2/161	16/18866	0.00802932	0.194691	0.179917	lgi2/cbln1	2
BP	GO:1905874	regulation of postsynaptic density organization	2/161	16/18866	0.00802932	0.194691	0.179917	zmynd8/cbln1	2
BP	GO:0006111	regulation of gluconeogenesis	3/161	49/18866	0.00843266	0.200501	0.185286	mst1/cry1/pdk2	3
BP	GO:0018198	peptidyl-cysteine modification	3/161	49/18866	0.00843266	0.200501	0.185286	prdx3/golga7b/zdhhc18	3
BP	GO:0071383	cellular response to steroid hormone stimulus	6/161	206/18866	0.00857878	0.202014	0.186684	ugt1a1/calr/abcc2/cry1/safb2/ddx17	6
BP	GO:0008277	regulation of G protein-coupled receptor signaling pathway	5/161	148/18866	0.00884778	0.2052	0.189628	ppp1r9b/ramp1/cry1/rgs6/plcb1	5
BP	GO:0019674	NAD metabolic process	3/161	50/18866	0.00891558	0.2052	0.189628	pkm/aldoa/eno2	3
BP	GO:0071222	cellular response to lipopolysaccharide	6/161	208/18866	0.00897279	0.2052	0.189628	capn2/prdx2/abcc2/mrc1/ltf/hmgb1	6
BP	GO:0030730	sequestering of triglyceride	2/161	17/18866	0.00904924	0.2052	0.189628	pnpla2/plin3	2
BP	GO:0006612	protein targeting to membrane	6/161	210/18866	0.00937961	0.209599	0.193693	rpl28/rps14/srp9/rpl10/golga7b/zdhhc18	6
BP	GO:0002762	negative regulation of myeloid leukocyte differentiation	3/161	51/18866	0.0094144	0.209599	0.193693	apcs/c1qc/ltf	3
BP	GO:0006090	pyruvate metabolic process	5/161	152/18866	0.00985884	0.21689	0.200431	pkm/pfkfb4/aldoa/pdk2/eno2	5
BP	GO:0002832	negative regulation of response to biotic stimulus	4/161	98/18866	0.00992265	0.21689	0.200431	prdx2/cr1/nlrc3/ltf	4
BP	GO:0016051	carbohydrate biosynthetic process	6/161	213/18866	0.0100143	0.21689	0.200431	mst1/aldoa/cry1/ppp1r3c/pdk2/eno2	6
BP	GO:0045721	negative regulation of gluconeogenesis	2/161	18/18866	0.0101238	0.21689	0.200431	mst1/cry1	2
BP	GO:0006626	protein targeting to mitochondrion	4/161	99/18866	0.0102733	0.21689	0.200431	samm50/bnip3l/ablim3/htra2	4
BP	GO:0043255	regulation of carbohydrate biosynthetic process	4/161	99/18866	0.0102733	0.21689	0.200431	mst1/cry1/ppp1r3c/pdk2	4
BP	GO:1903706	regulation of hemopoiesis	10/161	498/18866	0.0105523	0.220876	0.204115	apcs/prdx2/cr1/lox/prxl2a/c1qc/ltf/psma6/psmb9/hmgb1	10
BP	GO:1903018	regulation of glycoprotein metabolic process	3/161	54/18866	0.0110072	0.228447	0.211111	ramp1/apcs/plcb1	3
BP	GO:1903707	negative regulation of hemopoiesis	5/161	158/18866	0.0115202	0.237083	0.219092	apcs/prdx2/c1qc/ltf/hmgb1	5
BP	GO:0051092	positive regulation of NF-kappaB transcription factor activity	5/161	159/18866	0.0118145	0.241113	0.222817	prdx3/tfrc/erc1/ltf/psma6	5
BP	GO:0071219	cellular response to molecule of bacterial origin	6/161	222/18866	0.0121015	0.241648	0.22331	capn2/prdx2/abcc2/mrc1/ltf/hmgb1	6
BP	GO:0019320	hexose catabolic process	3/161	56/18866	0.0121503	0.241648	0.22331	pkm/aldoa/eno2	3
BP	GO:0050808	synapse organization	9/161	433/18866	0.0121786	0.241648	0.22331	lgi2/baiap2/zmynd8/sema3e/syndig1/c1qc/cbln1/hspa8/adgrl3	9
BP	GO:1902105	regulation of leukocyte differentiation	7/161	290/18866	0.0123865	0.241648	0.22331	apcs/prdx2/cr1/prxl2a/c1qc/ltf/hmgb1	7
BP	GO:0002418	immune response to tumor cell	2/161	20/18866	0.0124327	0.241648	0.22331	slc22a13/hmgb1	2
BP	GO:0071071	regulation of phospholipid biosynthetic process	2/161	20/18866	0.0124327	0.241648	0.22331	fabp3/capn2	2
BP	GO:0006614	SRP-dependent cotranslational protein targeting to membrane	4/161	105/18866	0.0125457	0.241924	0.223566	rpl28/rps14/srp9/rpl10	4
BP	GO:0099175	regulation of postsynapse organization	4/161	107/18866	0.0133689	0.255785	0.236375	baiap2/zmynd8/cbln1/hspa8	4
BP	GO:0046394	carboxylic acid biosynthetic process	8/161	367/18866	0.0136531	0.257429	0.237894	pkm/fads6/gch1/prxl2b/glul/gpx4/abcd3/degs1	8
BP	GO:0046716	muscle cell cellular homeostasis	2/161	21/18866	0.0136651	0.257429	0.237894	aldoa/lox	2
BP	GO:0016053	organic acid biosynthetic process	8/161	368/18866	0.0138584	0.258332	0.238728	pkm/fads6/gch1/prxl2b/glul/gpx4/abcd3/degs1	8
BP	GO:0050807	regulation of synapse organization	6/161	229/18866	0.013924	0.258332	0.238728	baiap2/zmynd8/syndig1/cbln1/hspa8/adgrl3	6
BP	GO:0006457	protein folding	6/161	230/18866	0.0141991	0.259993	0.240263	apcs/tcp1/calr/nktr/qsox1/hspa8	6
BP	GO:0006613	cotranslational protein targeting to membrane	4/161	109/18866	0.0142258	0.259993	0.240263	rpl28/rps14/srp9/rpl10	4
BP	GO:0048747	muscle fiber development	3/161	60/18866	0.0146341	0.265277	0.245146	selenon/lox/nebl	3
BP	GO:0010499	proteasomal ubiquitin-independent protein catabolic process	2/161	22/18866	0.0149482	0.265277	0.245146	psma6/psmb9	2
BP	GO:0010560	positive regulation of glycoprotein biosynthetic process	2/161	22/18866	0.0149482	0.265277	0.245146	ramp1/plcb1	2
BP	GO:0032069	regulation of nuclease activity	2/161	22/18866	0.0149482	0.265277	0.245146	tmbim6/hmgb1	2
BP	GO:0034614	cellular response to reactive oxygen species	5/161	170/18866	0.015395	0.270944	0.250384	pdcd10/prdx3/gch1/prdx2/pdk2	5
BP	GO:0006402	mRNA catabolic process	8/161	376/18866	0.0155827	0.270944	0.250384	rpl28/rps14/cirbp/rpl10/hnrnpc/psma6/psmb9/hspa8	8
BP	GO:0051851	modulation by host of symbiont process	3/161	62/18866	0.0159756	0.270944	0.250384	apcs/ltf/hspa8	3
BP	GO:0007035	vacuolar acidification	2/161	23/18866	0.0162811	0.270944	0.250384	tmem199/atp6v0e1	2
BP	GO:0018230	peptidyl-L-cysteine S-palmitoylation	2/161	23/18866	0.0162811	0.270944	0.250384	golga7b/zdhhc18	2
BP	GO:0018231	peptidyl-S-diacylglycerol-L-cysteine biosynthetic process from peptidyl-cysteine	2/161	23/18866	0.0162811	0.270944	0.250384	golga7b/zdhhc18	2
BP	GO:0035458	cellular response to interferon-beta	2/161	23/18866	0.0162811	0.270944	0.250384	capn2/htra2	2
BP	GO:0048026	positive regulation of mRNA splicing, via spliceosome	2/161	23/18866	0.0162811	0.270944	0.250384	cirbp/hspa8	2
BP	GO:0071577	zinc ion transmembrane transport	2/161	23/18866	0.0162811	0.270944	0.250384	slc30a8/slc39a6	2
BP	GO:0045088	regulation of innate immune response	7/161	307/18866	0.0164599	0.270944	0.250384	plscr1/cr1/usp18/nlrc3/psma6/psmb9/hmgb1	7
BP	GO:0006633	fatty acid biosynthetic process	5/161	173/18866	0.0164846	0.270944	0.250384	fads6/prxl2b/gpx4/abcd3/degs1	5
BP	GO:0006521	regulation of cellular amino acid metabolic process	3/161	63/18866	0.0166715	0.272052	0.251407	oaz1/psma6/psmb9	3
BP	GO:2000116	regulation of cysteine-type endopeptidase activity	6/161	239/18866	0.0168483	0.272052	0.251407	ctsd/prdx3/htra2/ltf/psmb9/hmgb1	6
BP	GO:0006096	glycolytic process	4/161	115/18866	0.0170026	0.272052	0.251407	pkm/pfkfb4/aldoa/eno2	4
BP	GO:0050803	regulation of synapse structure or activity	6/161	240/18866	0.0171623	0.272052	0.251407	baiap2/zmynd8/syndig1/cbln1/hspa8/adgrl3	6
BP	GO:0034599	cellular response to oxidative stress	7/161	310/18866	0.0172667	0.272052	0.251407	pdcd10/prdx3/gch1/prdx2/htra2/keap1/pdk2	7
BP	GO:0006757	ATP generation from ADP	4/161	116/18866	0.017496	0.272052	0.251407	pkm/pfkfb4/aldoa/eno2	4
BP	GO:0030518	intracellular steroid hormone receptor signaling pathway	4/161	116/18866	0.017496	0.272052	0.251407	calr/cry1/safb2/ddx17	4
BP	GO:0032640	tumor necrosis factor production	4/161	116/18866	0.017496	0.272052	0.251407	tmem106a/nlrc3/ltf/hmgb1	4
BP	GO:0002407	dendritic cell chemotaxis	2/161	24/18866	0.0176628	0.272052	0.251407	calr/hmgb1	2
BP	GO:0034123	positive regulation of toll-like receptor signaling pathway	2/161	24/18866	0.0176628	0.272052	0.251407	ltf/hmgb1	2
BP	GO:0002683	negative regulation of immune system process	9/161	463/18866	0.0180759	0.276675	0.255679	apcs/prdx2/cr1/c1qc/tmbim6/nlrc3/ltf/plcb1/hmgb1	9
BP	GO:0046365	monosaccharide catabolic process	3/161	66/18866	0.0188599	0.285687	0.264007	pkm/aldoa/eno2	3
BP	GO:0071706	tumor necrosis factor superfamily cytokine production	4/161	119/18866	0.0190295	0.285687	0.264007	tmem106a/nlrc3/ltf/hmgb1	4
BP	GO:0046339	diacylglycerol metabolic process	2/161	25/18866	0.0190924	0.285687	0.264007	pnpla2/gpat4	2
BP	GO:0072330	monocarboxylic acid biosynthetic process	6/161	246/18866	0.0191313	0.285687	0.264007	pkm/fads6/prxl2b/gpx4/abcd3/degs1	6
BP	GO:0045047	protein targeting to ER	4/161	120/18866	0.0195585	0.2895	0.267531	rpl28/rps14/srp9/rpl10	4
BP	GO:0051965	positive regulation of synapse assembly	3/161	67/18866	0.0196231	0.2895	0.267531	syndig1/cbln1/adgrl3	3
BP	GO:0010906	regulation of glucose metabolic process	4/161	121/18866	0.0200966	0.29287	0.270646	mst1/cry1/ppp1r3c/pdk2	4
BP	GO:0070482	response to oxygen levels	8/161	396/18866	0.0205679	0.29287	0.270646	pkm/tmem199/capn2/angptl4/bnip3l/tmbim6/psma6/psmb9	8
BP	GO:0019430	removal of superoxide radicals	2/161	26/18866	0.0205691	0.29287	0.270646	gch1/prdx2	2
BP	GO:0031664	regulation of lipopolysaccharide-mediated signaling pathway	2/161	26/18866	0.0205691	0.29287	0.270646	prdx2/ltf	2
BP	GO:1903010	regulation of bone development	2/161	26/18866	0.0205691	0.29287	0.270646	lox/ltf	2
BP	GO:1903020	positive regulation of glycoprotein metabolic process	2/161	26/18866	0.0205691	0.29287	0.270646	ramp1/plcb1	2
BP	GO:0038061	NIK/NF-kappaB signaling	5/161	184/18866	0.0209155	0.293298	0.271042	calr/nlrc3/psma6/psmb9/hmgb1	5
BP	GO:0002761	regulation of myeloid leukocyte differentiation	4/161	123/18866	0.0212	0.293298	0.271042	apcs/prxl2a/c1qc/ltf	4
BP	GO:0071230	cellular response to amino acid stimulus	3/161	69/18866	0.0212	0.293298	0.271042	rragc/capn2/baiap2	3
BP	GO:0051235	maintenance of location	7/161	324/18866	0.0214041	0.293298	0.271042	selenon/pnpla2/plin3/calr/cry1/slc30a8/keap1	7
BP	GO:0031668	cellular response to extracellular stimulus	6/161	253/18866	0.0216174	0.293298	0.271042	ppp1r9b/rragc/nprl2/glul/pdk2/hspa8	6
BP	GO:0002688	regulation of leukocyte chemotaxis	4/161	124/18866	0.0217653	0.293298	0.271042	cxcl14/mst1/calr/hmgb1	4
BP	GO:0006721	terpenoid metabolic process	4/161	124/18866	0.0217653	0.293298	0.271042	ugt1a1/pnpla2/htra2/sdc3	4
BP	GO:0046031	ADP metabolic process	4/161	124/18866	0.0217653	0.293298	0.271042	pkm/pfkfb4/aldoa/eno2	4
BP	GO:0072599	establishment of protein localization to endoplasmic reticulum	4/161	124/18866	0.0217653	0.293298	0.271042	rpl28/rps14/srp9/rpl10	4
BP	GO:0043488	regulation of mRNA stability	5/161	186/18866	0.0217968	0.293298	0.271042	cirbp/hnrnpc/psma6/psmb9/hspa8	5
BP	GO:0006829	zinc ion transport	2/161	27/18866	0.0220918	0.294037	0.271724	slc30a8/slc39a6	2
BP	GO:1900120	regulation of receptor binding	2/161	27/18866	0.0220918	0.294037	0.271724	crtac1/lox	2
BP	GO:0034311	diol metabolic process	2/161	28/18866	0.0236597	0.309854	0.286341	plpp2/gch1	2
BP	GO:0071450	cellular response to oxygen radical	2/161	28/18866	0.0236597	0.309854	0.286341	gch1/prdx2	2
BP	GO:0071451	cellular response to superoxide	2/161	28/18866	0.0236597	0.309854	0.286341	gch1/prdx2	2
BP	GO:0042180	cellular ketone metabolic process	6/161	260/18866	0.0243137	0.316724	0.29269	oaz1/fabp3/slc22a13/psma6/pdk2/psmb9	6
BP	GO:1903747	regulation of establishment of protein localization to mitochondrion	3/161	73/18866	0.0245566	0.318196	0.29405	bnip3l/ablim3/htra2	3
BP	GO:0036336	dendritic cell migration	2/161	29/18866	0.025272	0.322486	0.298014	calr/hmgb1	2
BP	GO:0051881	regulation of mitochondrial membrane potential	3/161	74/18866	0.0254379	0.322486	0.298014	prdx3/bnip3l/hebp2	3
BP	GO:0010508	positive regulation of autophagy	4/161	131/18866	0.0259812	0.322486	0.298014	nprl2/bnip3l/fyco1/hmgb1	4
BP	GO:0044106	cellular amine metabolic process	4/161	131/18866	0.0259812	0.322486	0.298014	oaz1/abcc2/psma6/psmb9	4
BP	GO:0043487	regulation of RNA stability	5/161	195/18866	0.0260608	0.322486	0.298014	cirbp/hnrnpc/psma6/psmb9/hspa8	5
BP	GO:1903829	positive regulation of cellular protein localization	7/161	338/18866	0.0261864	0.322486	0.298014	oaz1/ppp1r9b/pdcd10/tcp1/ablim3/tfrc/htra2	7
BP	GO:0006401	RNA catabolic process	8/161	415/18866	0.0262698	0.322486	0.298014	rpl28/rps14/cirbp/rpl10/hnrnpc/psma6/psmb9/hspa8	8
BP	GO:0009100	glycoprotein metabolic process	8/161	415/18866	0.0262698	0.322486	0.298014	ramp1/apcs/krtcap2/alg5/galnt9/b3gnt5/tmem106a/plcb1	8
BP	GO:0002479	antigen processing and presentation of exogenous peptide antigen via MHC class I, TAP-dependent	3/161	75/18866	0.0263361	0.322486	0.298014	calr/psma6/psmb9	3
BP	GO:0031100	animal organ regeneration	3/161	75/18866	0.0263361	0.322486	0.298014	pkm/ugt1a1/rpl10	3
BP	GO:0033143	regulation of intracellular steroid hormone receptor signaling pathway	3/161	75/18866	0.0263361	0.322486	0.298014	calr/cry1/safb2	3
BP	GO:0000303	response to superoxide	2/161	30/18866	0.0269278	0.326123	0.301376	gch1/prdx2	2
BP	GO:0048265	response to pain	2/161	30/18866	0.0269278	0.326123	0.301376	gch1/capn2	2
BP	GO:0071229	cellular response to acid chemical	3/161	76/18866	0.0272512	0.326123	0.301376	rragc/capn2/baiap2	3
BP	GO:0006165	nucleoside diphosphate phosphorylation	4/161	133/18866	0.0272696	0.326123	0.301376	pkm/pfkfb4/aldoa/eno2	4
BP	GO:0019058	viral life cycle	7/161	341/18866	0.027299	0.326123	0.301376	apcs/plscr1/cr1/mrc1/tfrc/ltf/hspa8	7
BP	GO:0009101	glycoprotein biosynthetic process	7/161	342/18866	0.0276769	0.327444	0.302596	ramp1/krtcap2/alg5/galnt9/b3gnt5/tmem106a/plcb1	7
BP	GO:0090150	establishment of protein localization to membrane	7/161	342/18866	0.0276769	0.327444	0.302596	rpl28/rps14/samm50/srp9/rpl10/golga7b/zdhhc18	7
BP	GO:0046718	viral entry into host cell	4/161	134/18866	0.0279279	0.328825	0.303872	apcs/cr1/mrc1/tfrc	4
BP	GO:0042157	lipoprotein metabolic process	4/161	135/18866	0.0285957	0.330905	0.305794	ctsd/glul/golga7b/zdhhc18	4
BP	GO:0046939	nucleotide phosphorylation	4/161	135/18866	0.0285957	0.330905	0.305794	pkm/pfkfb4/aldoa/eno2	4
BP	GO:0000305	response to oxygen radical	2/161	31/18866	0.0286262	0.330905	0.305794	gch1/prdx2	2
BP	GO:0030705	cytoskeleton-dependent intracellular transport	5/161	200/18866	0.0286451	0.330905	0.305794	tuba1c/dynll2/ccdc186/fyco1/hspa8	5
BP	GO:0010952	positive regulation of peptidase activity	5/161	201/18866	0.0291807	0.333439	0.308136	ctsd/cr1/htra2/hmgb1/pcolce2	5
BP	GO:0009135	purine nucleoside diphosphate metabolic process	4/161	136/18866	0.0292729	0.333439	0.308136	pkm/pfkfb4/aldoa/eno2	4
BP	GO:0009179	purine ribonucleoside diphosphate metabolic process	4/161	136/18866	0.0292729	0.333439	0.308136	pkm/pfkfb4/aldoa/eno2	4
BP	GO:0043462	regulation of ATPase activity	3/161	79/18866	0.0300972	0.337895	0.312254	plscr1/dynll2/ltf	3
BP	GO:0042744	hydrogen peroxide catabolic process	2/161	32/18866	0.0303665	0.337895	0.312254	prdx3/prdx2	2
BP	GO:0071353	cellular response to interleukin-4	2/161	32/18866	0.0303665	0.337895	0.312254	mrc1/keap1	2
BP	GO:0097106	postsynaptic density organization	2/161	32/18866	0.0303665	0.337895	0.312254	zmynd8/cbln1	2
BP	GO:1903955	positive regulation of protein targeting to mitochondrion	2/161	32/18866	0.0303665	0.337895	0.312254	ablim3/htra2	2
BP	GO:0072329	monocarboxylic acid catabolic process	4/161	138/18866	0.0306557	0.337895	0.312254	asrgl1/aldh5a1/etfa/abcd3	4
BP	GO:0042590	antigen processing and presentation of exogenous peptide antigen via MHC class I	3/161	80/18866	0.0310795	0.337895	0.312254	calr/psma6/psmb9	3
BP	GO:0009185	ribonucleoside diphosphate metabolic process	4/161	139/18866	0.0313614	0.337895	0.312254	pkm/pfkfb4/aldoa/eno2	4
BP	GO:0043401	steroid hormone mediated signaling pathway	4/161	139/18866	0.0313614	0.337895	0.312254	calr/cry1/safb2/ddx17	4
BP	GO:0034504	protein localization to nucleus	6/161	277/18866	0.0317766	0.337895	0.312254	tcp1/calr/txnip/glul/plrg1/tfrc	6
BP	GO:0030099	myeloid cell differentiation	8/161	431/18866	0.0318613	0.337895	0.312254	prdx3/apcs/rps14/lox/prxl2a/tfrc/c1qc/ltf	8
BP	GO:0042594	response to starvation	5/161	206/18866	0.0319539	0.337895	0.312254	ugt1a1/rragc/nprl2/glul/hspa8	5
BP	GO:0009308	amine metabolic process	4/161	140/18866	0.0320765	0.337895	0.312254	oaz1/abcc2/psma6/psmb9	4
BP	GO:0072655	establishment of protein localization to mitochondrion	4/161	140/18866	0.0320765	0.337895	0.312254	samm50/bnip3l/ablim3/htra2	4
BP	GO:0019915	lipid storage	3/161	81/18866	0.0320784	0.337895	0.312254	pnpla2/plin3/cry1	3
BP	GO:0033238	regulation of cellular amine metabolic process	3/161	81/18866	0.0320784	0.337895	0.312254	oaz1/psma6/psmb9	3
BP	GO:0040020	regulation of meiotic nuclear division	2/161	33/18866	0.0321476	0.337895	0.312254	calr/plcb1	2
BP	GO:0050685	positive regulation of mRNA processing	2/161	33/18866	0.0321476	0.337895	0.312254	cirbp/hspa8	2
BP	GO:1903533	regulation of protein targeting	3/161	82/18866	0.033094	0.344105	0.317993	bnip3l/ablim3/htra2	3
BP	GO:0061013	regulation of mRNA catabolic process	5/161	208/18866	0.0331078	0.344105	0.317993	cirbp/hnrnpc/psma6/psmb9/hspa8	5
BP	GO:0006658	phosphatidylserine metabolic process	2/161	34/18866	0.033969	0.344105	0.317993	plscr1/serinc2	2
BP	GO:0016242	negative regulation of macroautophagy	2/161	34/18866	0.033969	0.344105	0.317993	qsox1/htra2	2
BP	GO:0042908	xenobiotic transport	2/161	34/18866	0.033969	0.344105	0.317993	abcc2/slc47a1	2
BP	GO:0099084	postsynaptic specialization organization	2/161	34/18866	0.033969	0.344105	0.317993	zmynd8/cbln1	2
BP	GO:0002573	myeloid leukocyte differentiation	5/161	210/18866	0.0342874	0.344105	0.317993	apcs/prxl2a/tfrc/c1qc/ltf	5
BP	GO:0006109	regulation of carbohydrate metabolic process	5/161	210/18866	0.0342874	0.344105	0.317993	mst1/pfkfb4/cry1/ppp1r3c/pdk2	5
BP	GO:0001666	response to hypoxia	7/161	359/18866	0.0346554	0.344105	0.317993	pkm/capn2/angptl4/bnip3l/tmbim6/psma6/psmb9	7
BP	GO:0016579	protein deubiquitination	6/161	283/18866	0.0347314	0.344105	0.317993	eif3f/usp18/keap1/psma6/usp54/psmb9	6
BP	GO:0032868	response to insulin	6/161	283/18866	0.0347314	0.344105	0.317993	pkm/fabp3/atp6v0e1/baiap2/cry1/pdk2	6
BP	GO:0070555	response to interleukin-1	5/161	211/18866	0.0348869	0.344105	0.317993	abcc2/slc30a8/psma6/plcb1/psmb9	5
BP	GO:0006720	isoprenoid metabolic process	4/161	144/18866	0.0350327	0.344105	0.317993	ugt1a1/pnpla2/htra2/sdc3	4
BP	GO:0060078	regulation of postsynaptic membrane potential	4/161	144/18866	0.0350327	0.344105	0.317993	baiap2/zmynd8/cbln1/grm1	4
BP	GO:0070585	protein localization to mitochondrion	4/161	144/18866	0.0350327	0.344105	0.317993	samm50/bnip3l/ablim3/htra2	4
BP	GO:0062197	cellular response to chemical stress	7/161	360/18866	0.0350991	0.344105	0.317993	pdcd10/prdx3/gch1/prdx2/htra2/keap1/pdk2	7
BP	GO:0002685	regulation of leukocyte migration	5/161	212/18866	0.0354929	0.344105	0.317993	cxcl14/mst1/calr/plcb1/hmgb1	5
BP	GO:0006643	membrane lipid metabolic process	5/161	212/18866	0.0354929	0.344105	0.317993	plpp2/serinc2/b3gnt5/htra2/degs1	5
BP	GO:0051701	interaction with host	5/161	212/18866	0.0354929	0.344105	0.317993	apcs/tcp1/cr1/mrc1/tfrc	5
BP	GO:0032735	positive regulation of interleukin-12 production	2/161	35/18866	0.0358297	0.344105	0.317993	plcb1/hmgb1	2
BP	GO:0033144	negative regulation of intracellular steroid hormone receptor signaling pathway	2/161	35/18866	0.0358297	0.344105	0.317993	calr/cry1	2
BP	GO:0070670	response to interleukin-4	2/161	35/18866	0.0358297	0.344105	0.317993	mrc1/keap1	2
BP	GO:0035418	protein localization to synapse	3/161	85/18866	0.0362404	0.346691	0.320382	lgi1/baiap2/nphs1	3
BP	GO:0042542	response to hydrogen peroxide	4/161	146/18866	0.0365682	0.348465	0.322022	pdcd10/prdx3/capn2/txnip	4
BP	GO:0045445	myoblast differentiation	3/161	86/18866	0.0373223	0.351812	0.325115	cxcl14/plcb1/ddx17	3
BP	GO:1903901	negative regulation of viral life cycle	3/161	86/18866	0.0373223	0.351812	0.325115	apcs/plscr1/ltf	3
BP	GO:0044409	entry into host	4/161	147/18866	0.0373504	0.351812	0.325115	apcs/cr1/mrc1/tfrc	4
BP	GO:0033572	transferrin transport	2/161	36/18866	0.0377289	0.352665	0.325903	atp6v0e1/tfrc	2
BP	GO:0033762	response to glucagon	2/161	36/18866	0.0377289	0.352665	0.325903	abcc2/cry1	2
BP	GO:0010675	regulation of cellular carbohydrate metabolic process	4/161	148/18866	0.0381421	0.353826	0.326976	mst1/cry1/ppp1r3c/pdk2	4
BP	GO:0031644	regulation of nervous system process	4/161	148/18866	0.0381421	0.353826	0.326976	baiap2/zmynd8/cbln1/grm1	4
BP	GO:0046470	phosphatidylcholine metabolic process	3/161	88/18866	0.0395353	0.361845	0.334387	fabp3/capn2/gpat4	3
BP	GO:0006882	cellular zinc ion homeostasis	2/161	37/18866	0.0396659	0.361845	0.334387	slc30a8/slc39a6	2
BP	GO:0033120	positive regulation of RNA splicing	2/161	37/18866	0.0396659	0.361845	0.334387	cirbp/hspa8	2
BP	GO:0062208	positive regulation of pattern recognition receptor signaling pathway	2/161	37/18866	0.0396659	0.361845	0.334387	ltf/hmgb1	2
BP	GO:1904951	positive regulation of establishment of protein localization	7/161	370/18866	0.0397454	0.361845	0.334387	oaz1/pdcd10/tcp1/glul/ablim3/slc30a8/htra2	7
BP	GO:0051604	protein maturation	6/161	293/18866	0.0400405	0.363182	0.335622	ciao2b/ctss/gcsh/calr/htra2/cpxm1	6
BP	GO:0036293	response to decreased oxygen levels	7/161	371/18866	0.0402311	0.36342	0.335842	pkm/capn2/angptl4/bnip3l/tmbim6/psma6/psmb9	7
BP	GO:0051146	striated muscle cell differentiation	6/161	295/18866	0.0411608	0.36342	0.335842	selenon/capn2/calr/lox/nphs1/nebl	6
BP	GO:0031669	cellular response to nutrient levels	5/161	221/18866	0.0412402	0.36342	0.335842	rragc/nprl2/glul/pdk2/hspa8	5
BP	GO:0009896	positive regulation of catabolic process	8/161	454/18866	0.041253	0.36342	0.335842	oaz1/pnpla2/nprl2/pfkfb4/bnip3l/fyco1/keap1/hmgb1	8
BP	GO:0050804	modulation of chemical synaptic transmission	8/161	454/18866	0.041253	0.36342	0.335842	lgi1/ppp1r9b/baiap2/glul/zmynd8/plcb1/cbln1/grm1	8
BP	GO:0070972	protein localization to endoplasmic reticulum	4/161	152/18866	0.0414051	0.36342	0.335842	rpl28/rps14/srp9/rpl10	4
BP	GO:0019433	triglyceride catabolic process	2/161	38/18866	0.0416399	0.36342	0.335842	fabp3/pnpla2	2
BP	GO:0071392	cellular response to estradiol stimulus	2/161	38/18866	0.0416399	0.36342	0.335842	ppp1r9b/ugt1a1	2
BP	GO:0006644	phospholipid metabolic process	8/161	455/18866	0.041699	0.36342	0.335842	plpp2/plscr1/serinc2/fabp3/capn2/gpat4/gpx4/plcb1	8
BP	GO:0051090	regulation of DNA-binding transcription factor activity	8/161	455/18866	0.041699	0.36342	0.335842	prdx3/prdx2/tfrc/keap1/erc1/nlrc3/ltf/psma6	8
BP	GO:0099177	regulation of trans-synaptic signaling	8/161	455/18866	0.041699	0.36342	0.335842	lgi1/ppp1r9b/baiap2/glul/zmynd8/plcb1/cbln1/grm1	8
BP	GO:0002822	regulation of adaptive immune response based on somatic recombination of immune receptors built from immunoglobulin superfamily domains	4/161	153/18866	0.0422449	0.366871	0.339031	cr1/tfrc/slc22a13/hmgb1	4
BP	GO:0002706	regulation of lymphocyte mediated immunity	4/161	154/18866	0.0430943	0.372925	0.344626	cr1/tfrc/slc22a13/hmgb1	4
BP	GO:0055069	zinc ion homeostasis	2/161	39/18866	0.0436502	0.375085	0.346622	slc30a8/slc39a6	2
BP	GO:2000249	regulation of actin cytoskeleton reorganization	2/161	39/18866	0.0436502	0.375085	0.346622	baiap2/sema3e	2
BP	GO:0009132	nucleoside diphosphate metabolic process	4/161	155/18866	0.0439533	0.375865	0.347342	pkm/pfkfb4/aldoa/eno2	4
BP	GO:0070646	protein modification by small protein removal	6/161	300/18866	0.0440478	0.375865	0.347342	eif3f/usp18/keap1/psma6/usp54/psmb9	6
BP	GO:0009306	protein secretion	8/161	462/18866	0.0449111	0.3819	0.35292	arl4d/glul/tmem106a/ccdc186/slc30a8/tmbim6/cbln1/hmgb1	8
BP	GO:0006497	protein lipidation	3/161	93/18866	0.0453524	0.381934	0.352951	glul/golga7b/zdhhc18	3
BP	GO:0051702	interaction with symbiont	3/161	93/18866	0.0453524	0.381934	0.352951	apcs/ltf/hspa8	3
BP	GO:0035592	establishment of protein localization to extracellular region	8/161	463/18866	0.0453829	0.381934	0.352951	arl4d/glul/tmem106a/ccdc186/slc30a8/tmbim6/cbln1/hmgb1	8
BP	GO:1903900	regulation of viral life cycle	4/161	157/18866	0.0457001	0.383286	0.3542	apcs/plscr1/ltf/hspa8	4
BP	GO:0050920	regulation of chemotaxis	5/161	229/18866	0.0467965	0.389991	0.360396	cxcl14/mst1/calr/sema3e/hmgb1	5
BP	GO:0052547	regulation of peptidase activity	8/161	466/18866	0.046818	0.389991	0.360396	ctsd/prdx3/cr1/htra2/ltf/psmb9/hmgb1/pcolce2	8
BP	GO:0098657	import into cell	5/161	230/18866	0.0475209	0.394504	0.364567	fabp3/glul/slc39a6/ltf/slc47a1	5
BP	GO:0045638	negative regulation of myeloid cell differentiation	3/161	95/18866	0.0477917	0.395411	0.365406	apcs/c1qc/ltf	3
BP	GO:0071692	protein localization to extracellular region	8/161	470/18866	0.0487774	0.402208	0.371686	arl4d/glul/tmem106a/ccdc186/slc30a8/tmbim6/cbln1/hmgb1	8
BP	GO:0002690	positive regulation of leukocyte chemotaxis	3/161	96/18866	0.0490351	0.402976	0.372397	cxcl14/calr/hmgb1	3
BP	GO:0022618	ribonucleoprotein complex assembly	5/161	233/18866	0.049734	0.403298	0.372694	rps14/eif3f/rpl10/ythdc1/rbm5	5
BP	GO:0031331	positive regulation of cellular catabolic process	7/161	390/18866	0.0502051	0.403298	0.372694	pnpla2/nprl2/pfkfb4/bnip3l/fyco1/keap1/hmgb1	7
BP	GO:0031667	response to nutrient levels	8/161	473/18866	0.0502815	0.403298	0.372694	pkm/alpl/ugt1a1/rragc/nprl2/glul/pdk2/hspa8	8
BP	GO:0051346	negative regulation of hydrolase activity	8/161	473/18866	0.0502815	0.403298	0.372694	ppp1r9b/prdx3/apcs/angptl4/cr1/tmbim6/ltf/ppp1r1c	8
BP	GO:0043648	dicarboxylic acid metabolic process	3/161	97/18866	0.0502943	0.403298	0.372694	aldh5a1/glul/aldh4a1	3
BP	GO:1990823	response to leukemia inhibitory factor	3/161	97/18866	0.0502943	0.403298	0.372694	pdcd10/tfrc/pcolce2	3
BP	GO:1990830	cellular response to leukemia inhibitory factor	3/161	97/18866	0.0502943	0.403298	0.372694	pdcd10/tfrc/pcolce2	3
BP	GO:0060326	cell chemotaxis	6/161	311/18866	0.0508379	0.403298	0.372694	cxcl14/mst1/calr/lox/ackr3/hmgb1	6
BP	GO:0006665	sphingolipid metabolic process	4/161	163/18866	0.0511705	0.403298	0.372694	plpp2/serinc2/htra2/degs1	4
BP	GO:0009267	cellular response to starvation	4/161	163/18866	0.0511705	0.403298	0.372694	rragc/nprl2/glul/hspa8	4
BP	GO:0071453	cellular response to oxygen levels	5/161	235/18866	0.0512427	0.403298	0.372694	tmem199/bnip3l/tmbim6/psma6/psmb9	5
BP	GO:0030316	osteoclast differentiation	3/161	98/18866	0.0515692	0.403298	0.372694	prxl2a/tfrc/ltf	3
BP	GO:0042158	lipoprotein biosynthetic process	3/161	98/18866	0.0515692	0.403298	0.372694	glul/golga7b/zdhhc18	3
BP	GO:2001243	negative regulation of intrinsic apoptotic signaling pathway	3/161	98/18866	0.0515692	0.403298	0.372694	ackr3/htra2/tmbim6	3
BP	GO:0007339	binding of sperm to zona pellucida	2/161	43/18866	0.0520385	0.403298	0.372694	tcp1/aldoa	2
BP	GO:0008631	intrinsic apoptotic signaling pathway in response to oxidative stress	2/161	43/18866	0.0520385	0.403298	0.372694	pdcd10/htra2	2
BP	GO:0030521	androgen receptor signaling pathway	2/161	43/18866	0.0520385	0.403298	0.372694	safb2/ddx17	2
BP	GO:1903146	regulation of autophagy of mitochondrion	2/161	43/18866	0.0520385	0.403298	0.372694	bnip3l/htra2	2
BP	GO:0002474	antigen processing and presentation of peptide antigen via MHC class I	3/161	99/18866	0.0528597	0.407086	0.376195	calr/psma6/psmb9	3
BP	GO:0051817	modulation of process of other organism involved in symbiotic interaction	3/161	99/18866	0.0528597	0.407086	0.376195	apcs/ltf/hspa8	3
BP	GO:0006672	ceramide metabolic process	3/161	100/18866	0.0541657	0.41127	0.380061	plpp2/htra2/degs1	3
BP	GO:0045069	regulation of viral genome replication	3/161	100/18866	0.0541657	0.41127	0.380061	plscr1/ltf/hspa8	3
BP	GO:0060999	positive regulation of dendritic spine development	2/161	44/18866	0.0542188	0.41127	0.380061	baiap2/zmynd8	2
BP	GO:0085029	extracellular matrix assembly	2/161	44/18866	0.0542188	0.41127	0.380061	lox/qsox1	2
BP	GO:0040013	negative regulation of locomotion	7/161	397/18866	0.0542426	0.41127	0.380061	pdcd10/calr/tie1/zmynd8/sema3e/plcb1/hmgb1	7
BP	GO:0071826	ribonucleoprotein complex subunit organization	5/161	240/18866	0.0551311	0.415013	0.38352	rps14/eif3f/rpl10/ythdc1/rbm5	5
BP	GO:0015908	fatty acid transport	3/161	101/18866	0.0554872	0.415013	0.38352	fabp3/abcc2/abcd3	3
BP	GO:0019217	regulation of fatty acid metabolic process	3/161	101/18866	0.0554872	0.415013	0.38352	fabp3/slc22a13/pdk2	3
BP	GO:1902882	regulation of response to oxidative stress	3/161	101/18866	0.0554872	0.415013	0.38352	selenon/gch1/htra2	3
BP	GO:0002819	regulation of adaptive immune response	4/161	168/18866	0.0559916	0.415013	0.38352	cr1/tfrc/slc22a13/hmgb1	4
BP	GO:0051271	negative regulation of cellular component movement	7/161	400/18866	0.0560336	0.415013	0.38352	pdcd10/calr/tie1/zmynd8/sema3e/plcb1/hmgb1	7
BP	GO:0007520	myoblast fusion	2/161	45/18866	0.0564309	0.415013	0.38352	capn2/nphs1	2
BP	GO:0010677	negative regulation of cellular carbohydrate metabolic process	2/161	45/18866	0.0564309	0.415013	0.38352	mst1/cry1	2
BP	GO:0032365	intracellular lipid transport	2/161	45/18866	0.0564309	0.415013	0.38352	fabp3/abcd3	2
BP	GO:0034198	cellular response to amino acid starvation	2/161	45/18866	0.0564309	0.415013	0.38352	rragc/nprl2	2
BP	GO:0009150	purine ribonucleotide metabolic process	7/161	401/18866	0.0566388	0.415294	0.38378	pkm/pfkfb4/gpat4/aldoa/pdk2/eno2/pde1a	7
BP	GO:0052126	movement in host environment	4/161	169/18866	0.0569843	0.416581	0.384968	apcs/cr1/mrc1/tfrc	4
BP	GO:0032635	interleukin-6 production	4/161	170/18866	0.0579864	0.419038	0.38724	capn2/tmem106a/nlrc3/hmgb1	4
BP	GO:0006885	regulation of pH	3/161	103/18866	0.058176	0.419038	0.38724	tmem199/atp6v0e1/pdk2	3
BP	GO:0060079	excitatory postsynaptic potential	3/161	103/18866	0.058176	0.419038	0.38724	baiap2/zmynd8/cbln1	3
BP	GO:0070498	interleukin-1-mediated signaling pathway	3/161	103/18866	0.058176	0.419038	0.38724	psma6/plcb1/psmb9	3
BP	GO:1901890	positive regulation of cell junction assembly	3/161	103/18866	0.058176	0.419038	0.38724	syndig1/cbln1/adgrl3	3
BP	GO:0017144	drug metabolic process	2/161	46/18866	0.0586743	0.420018	0.388145	ugt1a1/abcc2	2
BP	GO:0045581	negative regulation of T cell differentiation	2/161	46/18866	0.0586743	0.420018	0.388145	prdx2/hmgb1	2
BP	GO:0007584	response to nutrient	4/161	171/18866	0.058998	0.420018	0.388145	pkm/alpl/ugt1a1/pdk2	4
BP	GO:1905952	regulation of lipid localization	4/161	171/18866	0.058998	0.420018	0.388145	fabp3/pnpla2/plin3/cry1	4
BP	GO:0048525	negative regulation of viral process	3/161	104/18866	0.0595432	0.421372	0.389396	apcs/plscr1/ltf	3
BP	GO:0072503	cellular divalent inorganic cation homeostasis	8/161	492/18866	0.0605074	0.421372	0.389396	selenon/calr/ackr3/slc30a8/slc39a6/tmbim6/hmgb1/grm1	8
BP	GO:0062014	negative regulation of small molecule metabolic process	3/161	105/18866	0.0609255	0.421372	0.389396	mst1/cry1/slc22a13	3
BP	GO:1902414	protein localization to cell junction	3/161	105/18866	0.0609255	0.421372	0.389396	lgi1/baiap2/nphs1	3
BP	GO:0007157	heterophilic cell-cell adhesion via plasma membrane cell adhesion molecules	2/161	47/18866	0.060948	0.421372	0.389396	cd164/cbln1	2
BP	GO:0010559	regulation of glycoprotein biosynthetic process	2/161	47/18866	0.060948	0.421372	0.389396	ramp1/plcb1	2
BP	GO:0030574	collagen catabolic process	2/161	47/18866	0.060948	0.421372	0.389396	ctsd/ctss	2
BP	GO:0035722	interleukin-12-mediated signaling pathway	2/161	47/18866	0.060948	0.421372	0.389396	tcp1/plcb1	2
BP	GO:0044088	regulation of vacuole organization	2/161	47/18866	0.060948	0.421372	0.389396	nprl2/eno2	2
BP	GO:0099173	postsynapse organization	4/161	173/18866	0.0610494	0.421372	0.389396	baiap2/zmynd8/cbln1/hspa8	4
BP	GO:0071496	cellular response to external stimulus	6/161	326/18866	0.0610809	0.421372	0.389396	ppp1r9b/rragc/nprl2/glul/pdk2/hspa8	6
BP	GO:0015718	monocarboxylic acid transport	4/161	174/18866	0.0620892	0.427125	0.394713	fabp3/abcc2/slc22a13/abcd3	4
BP	GO:0019395	fatty acid oxidation	3/161	106/18866	0.0623228	0.427531	0.395088	etfa/fabp3/abcd3	3
BP	GO:0046461	neutral lipid catabolic process	2/161	48/18866	0.0632516	0.429095	0.396533	fabp3/pnpla2	2
BP	GO:0046464	acylglycerol catabolic process	2/161	48/18866	0.0632516	0.429095	0.396533	fabp3/pnpla2	2
BP	GO:1990928	response to amino acid starvation	2/161	48/18866	0.0632516	0.429095	0.396533	rragc/nprl2	2
BP	GO:2001239	regulation of extrinsic apoptotic signaling pathway in absence of ligand	2/161	48/18866	0.0632516	0.429095	0.396533	prdx2/htra2	2
BP	GO:0051963	regulation of synapse assembly	3/161	107/18866	0.0637349	0.430783	0.398093	syndig1/cbln1/adgrl3	3
BP	GO:0002833	positive regulation of response to biotic stimulus	5/161	251/18866	0.064272	0.430783	0.398093	plscr1/slc22a13/psma6/psmb9/hmgb1	5
BP	GO:0006486	protein glycosylation	5/161	252/18866	0.0651429	0.430783	0.398093	ramp1/krtcap2/alg5/galnt9/b3gnt5	5
BP	GO:0043413	macromolecule glycosylation	5/161	252/18866	0.0651429	0.430783	0.398093	ramp1/krtcap2/alg5/galnt9/b3gnt5	5
BP	GO:0001523	retinoid metabolic process	3/161	108/18866	0.0651618	0.430783	0.398093	ugt1a1/pnpla2/sdc3	3
BP	GO:0042398	cellular modified amino acid biosynthetic process	2/161	49/18866	0.0655844	0.430783	0.398093	plscr1/gch1	2
BP	GO:0071349	cellular response to interleukin-12	2/161	49/18866	0.0655844	0.430783	0.398093	tcp1/plcb1	2
BP	GO:1900087	positive regulation of G1/S transition of mitotic cell cycle	2/161	49/18866	0.0655844	0.430783	0.398093	plrg1/plcb1	2
BP	GO:0009259	ribonucleotide metabolic process	7/161	416/18866	0.0662057	0.430783	0.398093	pkm/pfkfb4/gpat4/aldoa/pdk2/eno2/pde1a	7
BP	GO:0043618	regulation of transcription from RNA polymerase II promoter in response to stress	3/161	109/18866	0.0666034	0.430783	0.398093	tmbim6/psma6/psmb9	3
BP	GO:0050873	brown fat cell differentiation	2/161	50/18866	0.0679456	0.430783	0.398093	aldh6a1/fabp3	2
BP	GO:0070671	response to interleukin-12	2/161	50/18866	0.0679456	0.430783	0.398093	tcp1/plcb1	2
BP	GO:1903727	positive regulation of phospholipid metabolic process	2/161	50/18866	0.0679456	0.430783	0.398093	fabp3/capn2	2
BP	GO:0006641	triglyceride metabolic process	3/161	110/18866	0.0680595	0.430783	0.398093	fabp3/pnpla2/gpat4	3
BP	GO:0032680	regulation of tumor necrosis factor production	3/161	110/18866	0.0680595	0.430783	0.398093	nlrc3/ltf/hmgb1	3
BP	GO:0002526	acute inflammatory response	3/161	111/18866	0.0695302	0.430783	0.398093	ugt1a1/apcs/plscr1	3
BP	GO:0034440	lipid oxidation	3/161	111/18866	0.0695302	0.430783	0.398093	etfa/fabp3/abcd3	3
BP	GO:0010950	positive regulation of endopeptidase activity	4/161	181/18866	0.0696283	0.430783	0.398093	ctsd/cr1/htra2/hmgb1	4
BP	GO:0045912	negative regulation of carbohydrate metabolic process	2/161	51/18866	0.0703346	0.430783	0.398093	mst1/cry1	2
BP	GO:0046460	neutral lipid biosynthetic process	2/161	51/18866	0.0703346	0.430783	0.398093	pnpla2/gpat4	2
BP	GO:0046463	acylglycerol biosynthetic process	2/161	51/18866	0.0703346	0.430783	0.398093	pnpla2/gpat4	2
BP	GO:0048255	mRNA stabilization	2/161	51/18866	0.0703346	0.430783	0.398093	cirbp/hnrnpc	2
BP	GO:0071675	regulation of mononuclear cell migration	2/161	51/18866	0.0703346	0.430783	0.398093	plcb1/hmgb1	2
BP	GO:0090316	positive regulation of intracellular protein transport	4/161	182/18866	0.0707422	0.430783	0.398093	oaz1/pdcd10/ablim3/htra2	4
BP	GO:0099565	chemical synaptic transmission, postsynaptic	3/161	112/18866	0.0710152	0.430783	0.398093	baiap2/zmynd8/cbln1	3
BP	GO:0071347	cellular response to interleukin-1	4/161	183/18866	0.0718653	0.430783	0.398093	abcc2/psma6/plcb1/psmb9	4
BP	GO:0007009	plasma membrane organization	3/161	113/18866	0.0725144	0.430783	0.398093	plscr1/baiap2/degs1	3
BP	GO:0032963	collagen metabolic process	3/161	113/18866	0.0725144	0.430783	0.398093	ctsd/ctss/p3h2	3
BP	GO:0035821	modulation of process of other organism	3/161	113/18866	0.0725144	0.430783	0.398093	apcs/ltf/hspa8	3
BP	GO:1903555	regulation of tumor necrosis factor superfamily cytokine production	3/161	113/18866	0.0725144	0.430783	0.398093	nlrc3/ltf/hmgb1	3
BP	GO:0010883	regulation of lipid storage	2/161	52/18866	0.0727508	0.430783	0.398093	pnpla2/plin3	2
BP	GO:0051445	regulation of meiotic cell cycle	2/161	52/18866	0.0727508	0.430783	0.398093	calr/plcb1	2
BP	GO:0007416	synapse assembly	4/161	184/18866	0.0729975	0.430783	0.398093	lgi2/syndig1/cbln1/adgrl3	4
BP	GO:0022900	electron transport chain	4/161	184/18866	0.0729975	0.430783	0.398093	etfa/c15orf48/aldh4a1/degs1	4
BP	GO:0019693	ribose phosphate metabolic process	7/161	427/18866	0.0738085	0.430783	0.398093	pkm/pfkfb4/gpat4/aldoa/pdk2/eno2/pde1a	7
BP	GO:0016101	diterpenoid metabolic process	3/161	114/18866	0.0740279	0.430783	0.398093	ugt1a1/pnpla2/sdc3	3
BP	GO:0006650	glycerophospholipid metabolic process	6/161	343/18866	0.0740729	0.430783	0.398093	plscr1/serinc2/fabp3/capn2/gpat4/plcb1	6
BP	GO:0045637	regulation of myeloid cell differentiation	5/161	263/18866	0.0751588	0.430783	0.398093	apcs/lox/prxl2a/c1qc/ltf	5
BP	GO:0032210	regulation of telomere maintenance via telomerase	2/161	53/18866	0.0751936	0.430783	0.398093	tcp1/hnrnpc	2
BP	GO:0045661	regulation of myoblast differentiation	2/161	53/18866	0.0751936	0.430783	0.398093	cxcl14/plcb1	2
BP	GO:0031623	receptor internalization	3/161	115/18866	0.0755553	0.430783	0.398093	ramp1/ackr3/tfrc	3
BP	GO:0043620	regulation of DNA-templated transcription in response to stress	3/161	115/18866	0.0755553	0.430783	0.398093	tmbim6/psma6/psmb9	3
BP	GO:0033157	regulation of intracellular protein transport	5/161	264/18866	0.0761088	0.430783	0.398093	oaz1/pdcd10/bnip3l/ablim3/htra2	5
BP	GO:0019216	regulation of lipid metabolic process	7/161	431/18866	0.0766965	0.430783	0.398093	ugt1a1/fabp3/capn2/pnpla2/angptl4/slc22a13/pdk2	7
BP	GO:0070085	glycosylation	5/161	265/18866	0.0770653	0.430783	0.398093	ramp1/krtcap2/alg5/galnt9/b3gnt5	5
BP	GO:0006749	glutathione metabolic process	2/161	54/18866	0.0776623	0.430783	0.398093	gstt1/gpx4	2
BP	GO:0006754	ATP biosynthetic process	2/161	54/18866	0.0776623	0.430783	0.398093	pkm/aldoa	2
BP	GO:0032102	negative regulation of response to external stimulus	7/161	433/18866	0.0781652	0.430783	0.398093	apcs/prdx2/tspan8/cr1/sema3e/nlrc3/ltf	7
BP	GO:0014902	myotube differentiation	3/161	117/18866	0.0786519	0.430783	0.398093	selenon/capn2/nphs1	3
BP	GO:0046486	glycerolipid metabolic process	7/161	434/18866	0.0789057	0.430783	0.398093	plscr1/serinc2/fabp3/capn2/pnpla2/gpat4/plcb1	7
BP	GO:0052548	regulation of endopeptidase activity	7/161	434/18866	0.0789057	0.430783	0.398093	ctsd/prdx3/cr1/htra2/ltf/psmb9/hmgb1	7
BP	GO:0030336	negative regulation of cell migration	6/161	350/18866	0.0798491	0.430783	0.398093	pdcd10/calr/tie1/zmynd8/plcb1/hmgb1	6
BP	GO:0032655	regulation of interleukin-12 production	2/161	55/18866	0.0801563	0.430783	0.398093	plcb1/hmgb1	2
BP	GO:0032781	positive regulation of ATPase activity	2/161	55/18866	0.0801563	0.430783	0.398093	plscr1/dynll2	2
BP	GO:0045620	negative regulation of lymphocyte differentiation	2/161	55/18866	0.0801563	0.430783	0.398093	prdx2/hmgb1	2
BP	GO:0051452	intracellular pH reduction	2/161	55/18866	0.0801563	0.430783	0.398093	tmem199/atp6v0e1	2
BP	GO:0033559	unsaturated fatty acid metabolic process	3/161	118/18866	0.0802209	0.430783	0.398093	prxl2b/gpx4/degs1	3
BP	GO:0010821	regulation of mitochondrion organization	4/161	191/18866	0.0811759	0.430783	0.398093	bnip3l/ablim3/tfrc/htra2	4
BP	GO:1901222	regulation of NIK/NF-kappaB signaling	3/161	119/18866	0.0818034	0.430783	0.398093	calr/nlrc3/hmgb1	3
BP	GO:0045017	glycerolipid biosynthetic process	5/161	270/18866	0.0819451	0.430783	0.398093	plscr1/fabp3/capn2/pnpla2/gpat4	5
BP	GO:0051091	positive regulation of DNA-binding transcription factor activity	5/161	270/18866	0.0819451	0.430783	0.398093	prdx3/tfrc/erc1/ltf/psma6	5
BP	GO:0006560	proline metabolic process	1/161	10/18866	0.0821538	0.430783	0.398093	aldh4a1	1
BP	GO:0009396	folic acid-containing compound biosynthetic process	1/161	10/18866	0.0821538	0.430783	0.398093	gch1	1
BP	GO:0015886	heme transport	1/161	10/18866	0.0821538	0.430783	0.398093	slc48a1	1
BP	GO:0015893	drug transport	1/161	10/18866	0.0821538	0.430783	0.398093	abcc2	1
BP	GO:0030388	fructose 1,6-bisphosphate metabolic process	1/161	10/18866	0.0821538	0.430783	0.398093	aldoa	1
BP	GO:0032070	regulation of deoxyribonuclease activity	1/161	10/18866	0.0821538	0.430783	0.398093	hmgb1	1
BP	GO:0032836	glomerular basement membrane development	1/161	10/18866	0.0821538	0.430783	0.398093	nphs1	1
BP	GO:0034163	regulation of toll-like receptor 9 signaling pathway	1/161	10/18866	0.0821538	0.430783	0.398093	hmgb1	1
BP	GO:0034975	protein folding in endoplasmic reticulum	1/161	10/18866	0.0821538	0.430783	0.398093	calr	1
BP	GO:0035933	glucocorticoid secretion	1/161	10/18866	0.0821538	0.430783	0.398093	cry1	1
BP	GO:0036500	ATF6-mediated unfolded protein response	1/161	10/18866	0.0821538	0.430783	0.398093	calr	1
BP	GO:0045348	positive regulation of MHC class II biosynthetic process	1/161	10/18866	0.0821538	0.430783	0.398093	tmem106a	1
BP	GO:0046487	glyoxylate metabolic process	1/161	10/18866	0.0821538	0.430783	0.398093	aldh4a1	1
BP	GO:0048251	elastic fiber assembly	1/161	10/18866	0.0821538	0.430783	0.398093	lox	1
BP	GO:0070327	thyroid hormone transport	1/161	10/18866	0.0821538	0.430783	0.398093	abcc2	1
BP	GO:0075522	IRES-dependent viral translational initiation	1/161	10/18866	0.0821538	0.430783	0.398093	eif3f	1
BP	GO:1902023	L-arginine transport	1/161	10/18866	0.0821538	0.430783	0.398093	slc47a1	1
BP	GO:1903826	arginine transmembrane transport	1/161	10/18866	0.0821538	0.430783	0.398093	slc47a1	1
BP	GO:1904851	positive regulation of establishment of protein localization to telomere	1/161	10/18866	0.0821538	0.430783	0.398093	tcp1	1
BP	GO:2000109	regulation of macrophage apoptotic process	1/161	10/18866	0.0821538	0.430783	0.398093	tcp1	1
BP	GO:2000425	regulation of apoptotic cell clearance	1/161	10/18866	0.0821538	0.430783	0.398093	hmgb1	1
BP	GO:0006413	translational initiation	4/161	192/18866	0.08238	0.430783	0.398093	rpl28/rps14/eif3f/rpl10	4
BP	GO:0002712	regulation of B cell mediated immunity	2/161	56/18866	0.082675	0.430783	0.398093	cr1/tfrc	2
BP	GO:0002889	regulation of immunoglobulin mediated immune response	2/161	56/18866	0.082675	0.430783	0.398093	cr1/tfrc	2
BP	GO:0006839	mitochondrial transport	5/161	271/18866	0.0829405	0.430783	0.398093	samm50/bnip3l/ablim3/htra2/hebp2	5
BP	GO:0051222	positive regulation of protein transport	6/161	354/18866	0.0832608	0.430783	0.398093	oaz1/pdcd10/glul/ablim3/slc30a8/htra2	6
BP	GO:0000184	nuclear-transcribed mRNA catabolic process, nonsense-mediated decay	3/161	120/18866	0.0833994	0.430783	0.398093	rpl28/rps14/rpl10	3
BP	GO:0010876	lipid localization	7/161	440/18866	0.083435	0.430783	0.398093	plscr1/fabp3/pnpla2/plin3/abcc2/cry1/abcd3	7
BP	GO:0006163	purine nucleotide metabolic process	7/161	442/18866	0.0849775	0.430783	0.398093	pkm/pfkfb4/gpat4/aldoa/pdk2/eno2/pde1a	7
BP	GO:0032615	interleukin-12 production	2/161	57/18866	0.0852179	0.430783	0.398093	plcb1/hmgb1	2
BP	GO:0042743	hydrogen peroxide metabolic process	2/161	57/18866	0.0852179	0.430783	0.398093	prdx3/prdx2	2
BP	GO:1903556	negative regulation of tumor necrosis factor superfamily cytokine production	2/161	57/18866	0.0852179	0.430783	0.398093	nlrc3/ltf	2
BP	GO:0042391	regulation of membrane potential	7/161	443/18866	0.0857549	0.430783	0.398093	prdx3/bnip3l/baiap2/zmynd8/hebp2/cbln1/grm1	7
BP	GO:0019080	viral gene expression	4/161	195/18866	0.086045	0.430783	0.398093	rpl28/rps14/eif3f/rpl10	4
BP	GO:0002040	sprouting angiogenesis	4/161	196/18866	0.0872842	0.430783	0.398093	pkm/pdcd10/glul/sema3e	4
BP	GO:0007565	female pregnancy	4/161	196/18866	0.0872842	0.430783	0.398093	prdx3/capn2/calr/abcc2	4
BP	GO:0000768	syncytium formation by plasma membrane fusion	2/161	58/18866	0.0877843	0.430783	0.398093	capn2/nphs1	2
BP	GO:0043489	RNA stabilization	2/161	58/18866	0.0877843	0.430783	0.398093	cirbp/hnrnpc	2
BP	GO:0045851	pH reduction	2/161	58/18866	0.0877843	0.430783	0.398093	tmem199/atp6v0e1	2
BP	GO:0140253	cell-cell fusion	2/161	58/18866	0.0877843	0.430783	0.398093	capn2/nphs1	2
BP	GO:1902373	negative regulation of mRNA catabolic process	2/161	58/18866	0.0877843	0.430783	0.398093	cirbp/hnrnpc	2
BP	GO:1903749	positive regulation of establishment of protein localization to mitochondrion	2/161	58/18866	0.0877843	0.430783	0.398093	ablim3/htra2	2
BP	GO:0009749	response to glucose	4/161	197/18866	0.088532	0.430783	0.398093	txnip/glul/ccdc186/slc30a8	4
BP	GO:0043434	response to peptide hormone	7/161	447/18866	0.0889054	0.430783	0.398093	pkm/fabp3/atp6v0e1/baiap2/abcc2/cry1/pdk2	7
BP	GO:0006558	L-phenylalanine metabolic process	1/161	11/18866	0.0899908	0.430783	0.398093	asrgl1	1
BP	GO:0006559	L-phenylalanine catabolic process	1/161	11/18866	0.0899908	0.430783	0.398093	asrgl1	1
BP	GO:0009629	response to gravity	1/161	11/18866	0.0899908	0.430783	0.398093	pkm	1
BP	GO:0014870	response to muscle inactivity	1/161	11/18866	0.0899908	0.430783	0.398093	pkm	1
BP	GO:0033539	fatty acid beta-oxidation using acyl-CoA dehydrogenase	1/161	11/18866	0.0899908	0.430783	0.398093	etfa	1
BP	GO:0035747	natural killer cell chemotaxis	1/161	11/18866	0.0899908	0.430783	0.398093	cxcl14	1
BP	GO:0042135	neurotransmitter catabolic process	1/161	11/18866	0.0899908	0.430783	0.398093	aldh5a1	1
BP	GO:0051673	membrane disruption in other organism	1/161	11/18866	0.0899908	0.430783	0.398093	ltf	1
BP	GO:0052697	xenobiotic glucuronidation	1/161	11/18866	0.0899908	0.430783	0.398093	ugt1a1	1
BP	GO:0060368	regulation of Fc receptor mediated stimulatory signaling pathway	1/161	11/18866	0.0899908	0.430783	0.398093	plscr1	1
BP	GO:0061635	regulation of protein complex stability	1/161	11/18866	0.0899908	0.430783	0.398093	hspa8	1
BP	GO:0070203	regulation of establishment of protein localization to telomere	1/161	11/18866	0.0899908	0.430783	0.398093	tcp1	1
BP	GO:0071281	cellular response to iron ion	1/161	11/18866	0.0899908	0.430783	0.398093	slc40a1	1
BP	GO:0072321	chaperone-mediated protein transport	1/161	11/18866	0.0899908	0.430783	0.398093	hspa8	1
BP	GO:0072697	protein localization to cell cortex	1/161	11/18866	0.0899908	0.430783	0.398093	ppp1r9b	1
BP	GO:0098883	synapse pruning	1/161	11/18866	0.0899908	0.430783	0.398093	c1qc	1
BP	GO:0098917	retrograde trans-synaptic signaling	1/161	11/18866	0.0899908	0.430783	0.398093	plcb1	1
BP	GO:0150104	transport across blood-brain barrier	1/161	11/18866	0.0899908	0.430783	0.398093	abcc2	1
BP	GO:1900003	regulation of serine-type endopeptidase activity	1/161	11/18866	0.0899908	0.430783	0.398093	cr1	1
BP	GO:1902221	erythrose 4-phosphate/phosphoenolpyruvate family amino acid metabolic process	1/161	11/18866	0.0899908	0.430783	0.398093	asrgl1	1
BP	GO:1902222	erythrose 4-phosphate/phosphoenolpyruvate family amino acid catabolic process	1/161	11/18866	0.0899908	0.430783	0.398093	asrgl1	1
BP	GO:1902571	regulation of serine-type peptidase activity	1/161	11/18866	0.0899908	0.430783	0.398093	cr1	1
BP	GO:1903011	negative regulation of bone development	1/161	11/18866	0.0899908	0.430783	0.398093	ltf	1
BP	GO:1904869	regulation of protein localization to Cajal body	1/161	11/18866	0.0899908	0.430783	0.398093	tcp1	1
BP	GO:1904871	positive regulation of protein localization to Cajal body	1/161	11/18866	0.0899908	0.430783	0.398093	tcp1	1
BP	GO:2000574	regulation of microtubule motor activity	1/161	11/18866	0.0899908	0.430783	0.398093	dynll2	1
BP	GO:2001269	positive regulation of cysteine-type endopeptidase activity involved in apoptotic signaling pathway	1/161	11/18866	0.0899908	0.430783	0.398093	htra2	1
BP	GO:0006636	unsaturated fatty acid biosynthetic process	2/161	59/18866	0.0903736	0.430783	0.398093	prxl2b/degs1	2
BP	GO:0031663	lipopolysaccharide-mediated signaling pathway	2/161	59/18866	0.0903736	0.430783	0.398093	prdx2/ltf	2
BP	GO:0045454	cell redox homeostasis	2/161	59/18866	0.0903736	0.430783	0.398093	prdx3/prdx2	2
BP	GO:0048008	platelet-derived growth factor receptor signaling pathway	2/161	59/18866	0.0903736	0.430783	0.398093	txnip/lox	2
BP	GO:0071385	cellular response to glucocorticoid stimulus	2/161	59/18866	0.0903736	0.430783	0.398093	ugt1a1/abcc2	2
BP	GO:0043687	post-translational protein modification	6/161	363/18866	0.0912302	0.430783	0.398093	pnpla2/scg3/qsox1/keap1/psma6/psmb9	6
BP	GO:0009755	hormone-mediated signaling pathway	4/161	200/18866	0.0923272	0.430783	0.398093	calr/cry1/safb2/ddx17	4
BP	GO:0016052	carbohydrate catabolic process	4/161	200/18866	0.0923272	0.430783	0.398093	pkm/pfkfb4/aldoa/eno2	4
BP	GO:1901654	response to ketone	4/161	200/18866	0.0923272	0.430783	0.398093	ppp1r9b/calr/txnip/abcc2	4
BP	GO:0006949	syncytium formation	2/161	60/18866	0.0929853	0.430783	0.398093	capn2/nphs1	2
BP	GO:0010823	negative regulation of mitochondrion organization	2/161	60/18866	0.0929853	0.430783	0.398093	tfrc/htra2	2
BP	GO:0018208	peptidyl-proline modification	2/161	60/18866	0.0929853	0.430783	0.398093	p3h2/nktr	2
BP	GO:0032515	negative regulation of phosphoprotein phosphatase activity	2/161	60/18866	0.0929853	0.430783	0.398093	ppp1r9b/ppp1r1c	2
BP	GO:0035036	sperm-egg recognition	2/161	60/18866	0.0929853	0.430783	0.398093	tcp1/aldoa	2
BP	GO:1902808	positive regulation of cell cycle G1/S phase transition	2/161	60/18866	0.0929853	0.430783	0.398093	plrg1/plcb1	2
BP	GO:2000146	negative regulation of cell motility	6/161	365/18866	0.0930559	0.430783	0.398093	pdcd10/calr/tie1/zmynd8/plcb1/hmgb1	6
BP	GO:0002449	lymphocyte mediated immunity	6/161	366/18866	0.0939761	0.430783	0.398093	apcs/cr1/tfrc/c1qc/slc22a13/hmgb1	6
BP	GO:0010038	response to metal ion	6/161	366/18866	0.0939761	0.430783	0.398093	calr/txnip/abcc2/slc30a8/syt2/slc40a1	6
BP	GO:0009746	response to hexose	4/161	202/18866	0.0949	0.430783	0.398093	txnip/glul/ccdc186/slc30a8	4
BP	GO:0034341	response to interferon-gamma	4/161	202/18866	0.0949	0.430783	0.398093	gch1/mrc1/slc30a8/hla-dra	4
BP	GO:0019079	viral genome replication	3/161	127/18866	0.0949394	0.430783	0.398093	plscr1/ltf/hspa8	3
BP	GO:1900180	regulation of protein localization to nucleus	3/161	127/18866	0.0949394	0.430783	0.398093	tcp1/glul/tfrc	3
BP	GO:0016266	O-glycan processing	2/161	61/18866	0.0956188	0.430783	0.398093	galnt9/b3gnt5	2
BP	GO:0043954	cellular component maintenance	2/161	61/18866	0.0956188	0.430783	0.398093	zmynd8/cbln1	2
BP	GO:0045071	negative regulation of viral genome replication	2/161	61/18866	0.0956188	0.430783	0.398093	plscr1/ltf	2
BP	GO:0046847	filopodium assembly	2/161	61/18866	0.0956188	0.430783	0.398093	ppp1r9b/zmynd8	2
BP	GO:1904356	regulation of telomere maintenance via telomere lengthening	2/161	61/18866	0.0956188	0.430783	0.398093	tcp1/hnrnpc	2
BP	GO:0002460	adaptive immune response based on somatic recombination of immune receptors built from immunoglobulin superfamily domains	6/161	370/18866	0.0977063	0.430783	0.398093	apcs/cr1/tfrc/c1qc/slc22a13/hmgb1	6
BP	GO:0045862	positive regulation of proteolysis	6/161	370/18866	0.0977063	0.430783	0.398093	ctsd/cr1/htra2/keap1/hmgb1/pcolce2	6
BP	GO:0002713	negative regulation of B cell mediated immunity	1/161	12/18866	0.0977612	0.430783	0.398093	cr1	1
BP	GO:0002890	negative regulation of immunoglobulin mediated immune response	1/161	12/18866	0.0977612	0.430783	0.398093	cr1	1
BP	GO:0002923	regulation of humoral immune response mediated by circulating immunoglobulin	1/161	12/18866	0.0977612	0.430783	0.398093	cr1	1
BP	GO:0009071	serine family amino acid catabolic process	1/161	12/18866	0.0977612	0.430783	0.398093	gcsh	1
BP	GO:0010232	vascular transport	1/161	12/18866	0.0977612	0.430783	0.398093	abcc2	1
BP	GO:0031987	locomotion involved in locomotory behavior	1/161	12/18866	0.0977612	0.430783	0.398093	adgrl3	1
BP	GO:0032490	detection of molecule of bacterial origin	1/161	12/18866	0.0977612	0.430783	0.398093	ssc5d	1
BP	GO:0033690	positive regulation of osteoblast proliferation	1/161	12/18866	0.0977612	0.430783	0.398093	ltf	1
BP	GO:0035404	histone-serine phosphorylation	1/161	12/18866	0.0977612	0.430783	0.398093	mst1	1
BP	GO:0035630	bone mineralization involved in bone maturation	1/161	12/18866	0.0977612	0.430783	0.398093	ltf	1
BP	GO:0038003	opioid receptor signaling pathway	1/161	12/18866	0.0977612	0.430783	0.398093	ppp1r9b	1
BP	GO:0042416	dopamine biosynthetic process	1/161	12/18866	0.0977612	0.430783	0.398093	gch1	1
BP	GO:0046689	response to mercury ion	1/161	12/18866	0.0977612	0.430783	0.398093	abcc2	1
BP	GO:0070202	regulation of establishment of protein localization to chromosome	1/161	12/18866	0.0977612	0.430783	0.398093	tcp1	1
BP	GO:0071257	cellular response to electrical stimulus	1/161	12/18866	0.0977612	0.430783	0.398093	grm1	1
BP	GO:0071888	macrophage apoptotic process	1/161	12/18866	0.0977612	0.430783	0.398093	tcp1	1
BP	GO:0072015	glomerular visceral epithelial cell development	1/161	12/18866	0.0977612	0.430783	0.398093	nphs1	1
BP	GO:0090394	negative regulation of excitatory postsynaptic potential	1/161	12/18866	0.0977612	0.430783	0.398093	cbln1	1
BP	GO:0097201	negative regulation of transcription from RNA polymerase II promoter in response to stress	1/161	12/18866	0.0977612	0.430783	0.398093	tmbim6	1
BP	GO:0098885	modification of postsynaptic actin cytoskeleton	1/161	12/18866	0.0977612	0.430783	0.398093	baiap2	1
BP	GO:0099151	regulation of postsynaptic density assembly	1/161	12/18866	0.0977612	0.430783	0.398093	cbln1	1
BP	GO:1902950	regulation of dendritic spine maintenance	1/161	12/18866	0.0977612	0.430783	0.398093	zmynd8	1
BP	GO:1903405	protein localization to nuclear body	1/161	12/18866	0.0977612	0.430783	0.398093	tcp1	1
BP	GO:1904816	positive regulation of protein localization to chromosome, telomeric region	1/161	12/18866	0.0977612	0.430783	0.398093	tcp1	1
BP	GO:1904867	protein localization to Cajal body	1/161	12/18866	0.0977612	0.430783	0.398093	tcp1	1
BP	GO:2000767	positive regulation of cytoplasmic translation	1/161	12/18866	0.0977612	0.430783	0.398093	pkm	1
BP	GO:2001204	regulation of osteoclast development	1/161	12/18866	0.0977612	0.430783	0.398093	ltf	1
BP	GO:2001241	positive regulation of extrinsic apoptotic signaling pathway in absence of ligand	1/161	12/18866	0.0977612	0.430783	0.398093	htra2	1
BP	GO:0045824	negative regulation of innate immune response	2/161	62/18866	0.0982736	0.430783	0.398093	cr1/nlrc3	2
BP	GO:0048488	synaptic vesicle endocytosis	2/161	62/18866	0.0982736	0.430783	0.398093	syt2/amph	2
BP	GO:0055081	anion homeostasis	2/161	62/18866	0.0982736	0.430783	0.398093	fabp3/abcc2	2
BP	GO:0071384	cellular response to corticosteroid stimulus	2/161	62/18866	0.0982736	0.430783	0.398093	ugt1a1/abcc2	2
BP	GO:0140115	export across plasma membrane	2/161	62/18866	0.0982736	0.430783	0.398093	abcc2/slc40a1	2
BP	GO:0140238	presynaptic endocytosis	2/161	62/18866	0.0982736	0.430783	0.398093	syt2/amph	2
BP	GO:0002576	platelet degranulation	3/161	129/18866	0.0983513	0.430783	0.398093	aldoa/scg3/qsox1	3
BP	GO:0007249	I-kappaB kinase/NF-kappaB signaling	5/161	286/18866	0.0986347	0.430783	0.398093	tmem106a/tfrc/erc1/nlrc3/ltf	5
BP	GO:0006790	sulfur compound metabolic process	6/161	371/18866	0.0986511	0.430783	0.398093	ciao2b/gpat4/gstt1/abcc2/gpx4/pdk2	6
BP	GO:0034284	response to monosaccharide	4/161	207/18866	0.101479	0.430783	0.398093	txnip/glul/ccdc186/slc30a8	4
BP	GO:0071456	cellular response to hypoxia	4/161	208/18866	0.10282	0.430783	0.398093	bnip3l/tmbim6/psma6/psmb9	4
BP	GO:0097193	intrinsic apoptotic signaling pathway	5/161	290/18866	0.103057	0.430783	0.398093	pdcd10/ackr3/htra2/tmbim6/pdk2	5
BP	GO:0019751	polyol metabolic process	3/161	132/18866	0.103561	0.430783	0.398093	plpp2/gch1/plcb1	3
BP	GO:0002430	complement receptor mediated signaling pathway	1/161	13/18866	0.105466	0.430783	0.398093	cr1	1
BP	GO:0002638	negative regulation of immunoglobulin production	1/161	13/18866	0.105466	0.430783	0.398093	tmbim6	1
BP	GO:0002674	negative regulation of acute inflammatory response	1/161	13/18866	0.105466	0.430783	0.398093	apcs	1
BP	GO:0002679	respiratory burst involved in defense response	1/161	13/18866	0.105466	0.430783	0.398093	prdx2	1
BP	GO:0002836	positive regulation of response to tumor cell	1/161	13/18866	0.105466	0.430783	0.398093	slc22a13	1
BP	GO:0002839	positive regulation of immune response to tumor cell	1/161	13/18866	0.105466	0.430783	0.398093	slc22a13	1
BP	GO:0002921	negative regulation of humoral immune response	1/161	13/18866	0.105466	0.430783	0.398093	cr1	1
BP	GO:0006596	polyamine biosynthetic process	1/161	13/18866	0.105466	0.430783	0.398093	oaz1	1
BP	GO:0006995	cellular response to nitrogen starvation	1/161	13/18866	0.105466	0.430783	0.398093	nprl2	1
BP	GO:0010635	regulation of mitochondrial fusion	1/161	13/18866	0.105466	0.430783	0.398093	tfrc	1
BP	GO:0015809	arginine transport	1/161	13/18866	0.105466	0.430783	0.398093	slc47a1	1
BP	GO:0016024	CDP-diacylglycerol biosynthetic process	1/161	13/18866	0.105466	0.430783	0.398093	gpat4	1
BP	GO:0021681	cerebellar granular layer development	1/161	13/18866	0.105466	0.430783	0.398093	cbln1	1
BP	GO:0030002	cellular anion homeostasis	1/161	13/18866	0.105466	0.430783	0.398093	abcc2	1
BP	GO:0030320	cellular monovalent inorganic anion homeostasis	1/161	13/18866	0.105466	0.430783	0.398093	abcc2	1
BP	GO:0032493	response to bacterial lipoprotein	1/161	13/18866	0.105466	0.430783	0.398093	ssc5d	1
BP	GO:0032530	regulation of microvillus organization	1/161	13/18866	0.105466	0.430783	0.398093	rap1gap	1
BP	GO:0035723	interleukin-15-mediated signaling pathway	1/161	13/18866	0.105466	0.430783	0.398093	plcb1	1
BP	GO:0043562	cellular response to nitrogen levels	1/161	13/18866	0.105466	0.430783	0.398093	nprl2	1
BP	GO:0048266	behavioral response to pain	1/161	13/18866	0.105466	0.430783	0.398093	capn2	1
BP	GO:0048934	peripheral nervous system neuron differentiation	1/161	13/18866	0.105466	0.430783	0.398093	etv1	1
BP	GO:0048935	peripheral nervous system neuron development	1/161	13/18866	0.105466	0.430783	0.398093	etv1	1
BP	GO:0051764	actin crosslink formation	1/161	13/18866	0.105466	0.430783	0.398093	baiap2	1
BP	GO:0055091	phospholipid homeostasis	1/161	13/18866	0.105466	0.430783	0.398093	fabp3	1
BP	GO:0070071	proton-transporting two-sector ATPase complex assembly	1/161	13/18866	0.105466	0.430783	0.398093	tmem199	1
BP	GO:0071350	cellular response to interleukin-15	1/161	13/18866	0.105466	0.430783	0.398093	plcb1	1
BP	GO:0072310	glomerular epithelial cell development	1/161	13/18866	0.105466	0.430783	0.398093	nphs1	1
BP	GO:0099150	regulation of postsynaptic specialization assembly	1/161	13/18866	0.105466	0.430783	0.398093	cbln1	1
BP	GO:0099566	regulation of postsynaptic cytosolic calcium ion concentration	1/161	13/18866	0.105466	0.430783	0.398093	grm1	1
BP	GO:0150052	regulation of postsynapse assembly	1/161	13/18866	0.105466	0.430783	0.398093	cbln1	1
BP	GO:1901096	regulation of autophagosome maturation	1/161	13/18866	0.105466	0.430783	0.398093	fyco1	1
BP	GO:1905244	regulation of modification of synaptic structure	1/161	13/18866	0.105466	0.430783	0.398093	baiap2	1
BP	GO:1990403	embryonic brain development	1/161	13/18866	0.105466	0.430783	0.398093	rpl10	1
BP	GO:2000121	regulation of removal of superoxide radicals	1/161	13/18866	0.105466	0.430783	0.398093	gch1	1
BP	GO:2000344	positive regulation of acrosome reaction	1/161	13/18866	0.105466	0.430783	0.398093	plcb1	1
BP	GO:2001198	regulation of dendritic cell differentiation	1/161	13/18866	0.105466	0.430783	0.398093	hmgb1	1
BP	GO:0009206	purine ribonucleoside triphosphate biosynthetic process	2/161	65/18866	0.10636	0.430783	0.398093	pkm/aldoa	2
BP	GO:0035308	negative regulation of protein dephosphorylation	2/161	65/18866	0.10636	0.430783	0.398093	ppp1r9b/ppp1r1c	2
BP	GO:0035794	positive regulation of mitochondrial membrane permeability	2/161	65/18866	0.10636	0.430783	0.398093	bnip3l/hebp2	2
BP	GO:1905953	negative regulation of lipid localization	2/161	65/18866	0.10636	0.430783	0.398093	pnpla2/cry1	2
BP	GO:0002703	regulation of leukocyte mediated immunity	4/161	211/18866	0.10689	0.430783	0.398093	cr1/tfrc/slc22a13/hmgb1	4
BP	GO:0043393	regulation of protein binding	4/161	211/18866	0.10689	0.430783	0.398093	crtac1/ramp1/lox/tmbim6	4
BP	GO:0043280	positive regulation of cysteine-type endopeptidase activity involved in apoptotic process	3/161	134/18866	0.107094	0.430783	0.398093	ctsd/htra2/hmgb1	3
BP	GO:0044262	cellular carbohydrate metabolic process	5/161	294/18866	0.107577	0.430783	0.398093	mst1/pfkfb4/cry1/ppp1r3c/pdk2	5
BP	GO:0002562	somatic diversification of immune receptors via germline recombination within a single locus	2/161	66/18866	0.109094	0.430783	0.398093	tfrc/hmgb1	2
BP	GO:0009145	purine nucleoside triphosphate biosynthetic process	2/161	66/18866	0.109094	0.430783	0.398093	pkm/aldoa	2
BP	GO:0016444	somatic cell DNA recombination	2/161	66/18866	0.109094	0.430783	0.398093	tfrc/hmgb1	2
BP	GO:0045089	positive regulation of innate immune response	4/161	213/18866	0.109644	0.430783	0.398093	plscr1/psma6/psmb9/hmgb1	4
BP	GO:0072521	purine-containing compound metabolic process	7/161	472/18866	0.11006	0.430783	0.398093	pkm/pfkfb4/gpat4/aldoa/pdk2/eno2/pde1a	7
BP	GO:0042255	ribosome assembly	2/161	67/18866	0.111847	0.430783	0.398093	rps14/rpl10	2
BP	GO:0045670	regulation of osteoclast differentiation	2/161	67/18866	0.111847	0.430783	0.398093	prxl2a/ltf	2
BP	GO:1905710	positive regulation of membrane permeability	2/161	67/18866	0.111847	0.430783	0.398093	bnip3l/hebp2	2
BP	GO:0043281	regulation of cysteine-type endopeptidase activity involved in apoptotic process	4/161	215/18866	0.11243	0.430783	0.398093	ctsd/prdx3/htra2/hmgb1	4
BP	GO:0009214	cyclic nucleotide catabolic process	1/161	14/18866	0.113105	0.430783	0.398093	pde1a	1
BP	GO:0010421	hydrogen peroxide-mediated programmed cell death	1/161	14/18866	0.113105	0.430783	0.398093	pdcd10	1
BP	GO:0010896	regulation of triglyceride catabolic process	1/161	14/18866	0.113105	0.430783	0.398093	pnpla2	1
BP	GO:0014854	response to inactivity	1/161	14/18866	0.113105	0.430783	0.398093	pkm	1
BP	GO:0032488	Cdc42 protein signal transduction	1/161	14/18866	0.113105	0.430783	0.398093	rhov	1
BP	GO:0032688	negative regulation of interferon-beta production	1/161	14/18866	0.113105	0.430783	0.398093	nlrc3	1
BP	GO:0034356	NAD biosynthesis via nicotinamide riboside salvage pathway	1/161	14/18866	0.113105	0.430783	0.398093	slc22a13	1
BP	GO:0035751	regulation of lysosomal lumen pH	1/161	14/18866	0.113105	0.430783	0.398093	tmem199	1
BP	GO:0035791	platelet-derived growth factor receptor-beta signaling pathway	1/161	14/18866	0.113105	0.430783	0.398093	lox	1
BP	GO:0036295	cellular response to increased oxygen levels	1/161	14/18866	0.113105	0.430783	0.398093	tmem199	1
BP	GO:0042762	regulation of sulfur metabolic process	1/161	14/18866	0.113105	0.430783	0.398093	pdk2	1
BP	GO:0044794	positive regulation by host of viral process	1/161	14/18866	0.113105	0.430783	0.398093	hspa8	1
BP	GO:0045836	positive regulation of meiotic nuclear division	1/161	14/18866	0.113105	0.430783	0.398093	plcb1	1
BP	GO:0045898	regulation of RNA polymerase II transcription preinitiation complex assembly	1/161	14/18866	0.113105	0.430783	0.398093	hmgb1	1
BP	GO:0046341	CDP-diacylglycerol metabolic process	1/161	14/18866	0.113105	0.430783	0.398093	gpat4	1
BP	GO:0051645	Golgi localization	1/161	14/18866	0.113105	0.430783	0.398093	pdcd10	1
BP	GO:0055064	chloride ion homeostasis	1/161	14/18866	0.113105	0.430783	0.398093	abcc2	1
BP	GO:0070672	response to interleukin-15	1/161	14/18866	0.113105	0.430783	0.398093	plcb1	1
BP	GO:0071285	cellular response to lithium ion	1/161	14/18866	0.113105	0.430783	0.398093	calr	1
BP	GO:0071361	cellular response to ethanol	1/161	14/18866	0.113105	0.430783	0.398093	ugt1a1	1
BP	GO:0097468	programmed cell death in response to reactive oxygen species	1/161	14/18866	0.113105	0.430783	0.398093	pdcd10	1
BP	GO:1900452	regulation of long-term synaptic depression	1/161	14/18866	0.113105	0.430783	0.398093	cbln1	1
BP	GO:1901626	regulation of postsynaptic membrane organization	1/161	14/18866	0.113105	0.430783	0.398093	zmynd8	1
BP	GO:1902570	protein localization to nucleolus	1/161	14/18866	0.113105	0.430783	0.398093	glul	1
BP	GO:1904814	regulation of protein localization to chromosome, telomeric region	1/161	14/18866	0.113105	0.430783	0.398093	tcp1	1
BP	GO:1990173	protein localization to nucleoplasm	1/161	14/18866	0.113105	0.430783	0.398093	tcp1	1
BP	GO:1990822	basic amino acid transmembrane transport	1/161	14/18866	0.113105	0.430783	0.398093	slc47a1	1
BP	GO:0006638	neutral lipid metabolic process	3/161	138/18866	0.114299	0.431419	0.398681	fabp3/pnpla2/gpat4	3
BP	GO:0006639	acylglycerol metabolic process	3/161	138/18866	0.114299	0.431419	0.398681	fabp3/pnpla2/gpat4	3
BP	GO:0002637	regulation of immunoglobulin production	2/161	68/18866	0.114618	0.431419	0.398681	tfrc/tmbim6	2
BP	GO:0016239	positive regulation of macroautophagy	2/161	68/18866	0.114618	0.431419	0.398681	bnip3l/fyco1	2
BP	GO:0040014	regulation of multicellular organism growth	2/161	68/18866	0.114618	0.431419	0.398681	gpat4/htra2	2
BP	GO:1902369	negative regulation of RNA catabolic process	2/161	68/18866	0.114618	0.431419	0.398681	cirbp/hnrnpc	2
BP	GO:0050792	regulation of viral process	4/161	217/18866	0.115247	0.431419	0.398681	apcs/plscr1/ltf/hspa8	4
BP	GO:0072511	divalent inorganic cation transport	7/161	478/18866	0.115506	0.431419	0.398681	selenon/ramp1/abcc2/slc30a8/slc39a6/tmbim6/slc40a1	7
BP	GO:0014706	striated muscle tissue development	6/161	389/18866	0.116481	0.431419	0.398681	selenon/calr/lox/ddx17/nphs1/nebl	6
BP	GO:0036294	cellular response to decreased oxygen levels	4/161	218/18866	0.116667	0.431419	0.398681	bnip3l/tmbim6/psma6/psmb9	4
BP	GO:0007004	telomere maintenance via telomerase	2/161	69/18866	0.117407	0.431419	0.398681	tcp1/hnrnpc	2
BP	GO:0042692	muscle cell differentiation	6/161	390/18866	0.117517	0.431419	0.398681	selenon/capn2/calr/lox/nphs1/nebl	6
BP	GO:0048284	organelle fusion	3/161	140/18866	0.117969	0.431419	0.398681	calr/tfrc/eno2	3
BP	GO:0022613	ribonucleoprotein complex biogenesis	7/161	482/18866	0.119215	0.431419	0.398681	rps14/eif3f/glul/rpl10/ythdc1/rbm5/ddx17	7
BP	GO:0001889	liver development	3/161	141/18866	0.11982	0.431419	0.398681	pkm/ugt1a1/rpl10	3
BP	GO:0006958	complement activation, classical pathway	3/161	141/18866	0.11982	0.431419	0.398681	apcs/cr1/c1qc	3
BP	GO:0007216	G protein-coupled glutamate receptor signaling pathway	1/161	15/18866	0.120679	0.431419	0.398681	grm1	1
BP	GO:0007638	mechanosensory behavior	1/161	15/18866	0.120679	0.431419	0.398681	etv1	1
BP	GO:0018298	protein-chromophore linkage	1/161	15/18866	0.120679	0.431419	0.398681	cry1	1
BP	GO:0019081	viral translation	1/161	15/18866	0.120679	0.431419	0.398681	eif3f	1
BP	GO:0030852	regulation of granulocyte differentiation	1/161	15/18866	0.120679	0.431419	0.398681	c1qc	1
BP	GO:0033151	V(D)J recombination	1/161	15/18866	0.120679	0.431419	0.398681	hmgb1	1
BP	GO:0042159	lipoprotein catabolic process	1/161	15/18866	0.120679	0.431419	0.398681	ctsd	1
BP	GO:0042559	pteridine-containing compound biosynthetic process	1/161	15/18866	0.120679	0.431419	0.398681	gch1	1
BP	GO:0042754	negative regulation of circadian rhythm	1/161	15/18866	0.120679	0.431419	0.398681	cry1	1
BP	GO:0044406	adhesion of symbiont to host	1/161	15/18866	0.120679	0.431419	0.398681	ltf	1
BP	GO:0045346	regulation of MHC class II biosynthetic process	1/161	15/18866	0.120679	0.431419	0.398681	tmem106a	1
BP	GO:0048308	organelle inheritance	1/161	15/18866	0.120679	0.431419	0.398681	pdcd10	1
BP	GO:0048313	Golgi inheritance	1/161	15/18866	0.120679	0.431419	0.398681	pdcd10	1
BP	GO:0060049	regulation of protein glycosylation	1/161	15/18866	0.120679	0.431419	0.398681	ramp1	1
BP	GO:0072567	chemokine (C-X-C motif) ligand 2 production	1/161	15/18866	0.120679	0.431419	0.398681	hmgb1	1
BP	GO:0097428	protein maturation by iron-sulfur cluster transfer	1/161	15/18866	0.120679	0.431419	0.398681	ciao2b	1
BP	GO:1900037	regulation of cellular response to hypoxia	1/161	15/18866	0.120679	0.431419	0.398681	tmbim6	1
BP	GO:1900225	regulation of NLRP3 inflammasome complex assembly	1/161	15/18866	0.120679	0.431419	0.398681	nlrc3	1
BP	GO:1904874	positive regulation of telomerase RNA localization to Cajal body	1/161	15/18866	0.120679	0.431419	0.398681	tcp1	1
BP	GO:1904889	regulation of excitatory synapse assembly	1/161	15/18866	0.120679	0.431419	0.398681	cbln1	1
BP	GO:1904923	regulation of autophagy of mitochondrion in response to mitochondrial depolarization	1/161	15/18866	0.120679	0.431419	0.398681	htra2	1
BP	GO:1905146	lysosomal protein catabolic process	1/161	15/18866	0.120679	0.431419	0.398681	tmem199	1
BP	GO:2000341	regulation of chemokine (C-X-C motif) ligand 2 production	1/161	15/18866	0.120679	0.431419	0.398681	hmgb1	1
BP	GO:2000846	regulation of corticosteroid hormone secretion	1/161	15/18866	0.120679	0.431419	0.398681	cry1	1
BP	GO:0002687	positive regulation of leukocyte migration	3/161	142/18866	0.121683	0.431419	0.398681	cxcl14/calr/hmgb1	3
BP	GO:0007006	mitochondrial membrane organization	3/161	142/18866	0.121683	0.431419	0.398681	samm50/bnip3l/hebp2	3
BP	GO:0019722	calcium-mediated signaling	4/161	222/18866	0.122425	0.431419	0.398681	ppp1r9b/selenon/ackr3/pdk2	4
BP	GO:0032388	positive regulation of intracellular transport	4/161	222/18866	0.122425	0.431419	0.398681	oaz1/pdcd10/ablim3/htra2	4
BP	GO:0030198	extracellular matrix organization	6/161	395/18866	0.122764	0.431419	0.398681	ctss/capn2/lox/qsox1/nphs1/adamtsl5	6
BP	GO:0009201	ribonucleoside triphosphate biosynthetic process	2/161	71/18866	0.123035	0.431419	0.398681	pkm/aldoa	2
BP	GO:0035690	cellular response to drug	2/161	71/18866	0.123035	0.431419	0.398681	ppp1r9b/tfrc	2
BP	GO:0008286	insulin receptor signaling pathway	3/161	143/18866	0.123556	0.431419	0.398681	atp6v0e1/baiap2/pdk2	3
BP	GO:0043062	extracellular structure organization	6/161	396/18866	0.123827	0.431419	0.398681	ctss/capn2/lox/qsox1/nphs1/adamtsl5	6
BP	GO:0002218	activation of innate immune response	3/161	144/18866	0.125439	0.431419	0.398681	psma6/psmb9/hmgb1	3
BP	GO:0050921	positive regulation of chemotaxis	3/161	144/18866	0.125439	0.431419	0.398681	cxcl14/calr/hmgb1	3
BP	GO:0061008	hepaticobiliary system development	3/161	144/18866	0.125439	0.431419	0.398681	pkm/ugt1a1/rpl10	3
BP	GO:0050663	cytokine secretion	2/161	72/18866	0.125873	0.431419	0.398681	tmem106a/hmgb1	2
BP	GO:0046034	ATP metabolic process	5/161	311/18866	0.127842	0.431419	0.398681	pkm/pfkfb4/aldoa/eno2/hspa8	5
BP	GO:0001732	formation of cytoplasmic translation initiation complex	1/161	16/18866	0.128189	0.431419	0.398681	eif3f	1
BP	GO:0001780	neutrophil homeostasis	1/161	16/18866	0.128189	0.431419	0.398681	hmgb1	1
BP	GO:0002070	epithelial cell maturation	1/161	16/18866	0.128189	0.431419	0.398681	gpat4	1
BP	GO:0006086	acetyl-CoA biosynthetic process from pyruvate	1/161	16/18866	0.128189	0.431419	0.398681	pdk2	1
BP	GO:0006206	pyrimidine nucleobase metabolic process	1/161	16/18866	0.128189	0.431419	0.398681	aldh6a1	1
BP	GO:0006544	glycine metabolic process	1/161	16/18866	0.128189	0.431419	0.398681	gcsh	1
BP	GO:0006595	polyamine metabolic process	1/161	16/18866	0.128189	0.431419	0.398681	oaz1	1
BP	GO:0009812	flavonoid metabolic process	1/161	16/18866	0.128189	0.431419	0.398681	ugt1a1	1
BP	GO:0010940	positive regulation of necrotic cell death	1/161	16/18866	0.128189	0.431419	0.398681	hebp2	1
BP	GO:0019372	lipoxygenase pathway	1/161	16/18866	0.128189	0.431419	0.398681	gpx4	1
BP	GO:0019511	peptidyl-proline hydroxylation	1/161	16/18866	0.128189	0.431419	0.398681	p3h2	1
BP	GO:0035930	corticosteroid hormone secretion	1/161	16/18866	0.128189	0.431419	0.398681	cry1	1
BP	GO:0042994	cytoplasmic sequestering of transcription factor	1/161	16/18866	0.128189	0.431419	0.398681	keap1	1
BP	GO:0045342	MHC class II biosynthetic process	1/161	16/18866	0.128189	0.431419	0.398681	tmem106a	1
BP	GO:0048012	hepatocyte growth factor receptor signaling pathway	1/161	16/18866	0.128189	0.431419	0.398681	mst1	1
BP	GO:0050884	neuromuscular process controlling posture	1/161	16/18866	0.128189	0.431419	0.398681	gch1	1
BP	GO:0051238	sequestering of metal ion	1/161	16/18866	0.128189	0.431419	0.398681	slc30a8	1
BP	GO:0061450	trophoblast cell migration	1/161	16/18866	0.128189	0.431419	0.398681	calr	1
BP	GO:0097091	synaptic vesicle clustering	1/161	16/18866	0.128189	0.431419	0.398681	syndig1	1
BP	GO:0099170	postsynaptic modulation of chemical synaptic transmission	1/161	16/18866	0.128189	0.431419	0.398681	plcb1	1
BP	GO:1900121	negative regulation of receptor binding	1/161	16/18866	0.128189	0.431419	0.398681	crtac1	1
BP	GO:1901163	regulation of trophoblast cell migration	1/161	16/18866	0.128189	0.431419	0.398681	calr	1
BP	GO:1905516	positive regulation of fertilization	1/161	16/18866	0.128189	0.431419	0.398681	plcb1	1
BP	GO:0032869	cellular response to insulin stimulus	4/161	226/18866	0.128302	0.431419	0.398681	pkm/atp6v0e1/baiap2/pdk2	4
BP	GO:0044706	multi-multicellular organism process	4/161	226/18866	0.128302	0.431419	0.398681	prdx3/capn2/calr/abcc2	4
BP	GO:0002709	regulation of T cell mediated immunity	2/161	73/18866	0.128727	0.431419	0.398681	slc22a13/hmgb1	2
BP	GO:0006487	protein N-linked glycosylation	2/161	73/18866	0.128727	0.431419	0.398681	krtcap2/alg5	2
BP	GO:0051966	regulation of synaptic transmission, glutamatergic	2/161	73/18866	0.128727	0.431419	0.398681	glul/grm1	2
BP	GO:1902036	regulation of hematopoietic stem cell differentiation	2/161	73/18866	0.128727	0.431419	0.398681	psma6/psmb9	2
BP	GO:0034620	cellular response to unfolded protein	3/161	146/18866	0.129237	0.431419	0.398681	calr/tmbim6/hspa8	3
BP	GO:0016064	immunoglobulin mediated immune response	4/161	227/18866	0.129789	0.431419	0.398681	apcs/cr1/tfrc/c1qc	4
BP	GO:0046467	membrane lipid biosynthetic process	3/161	147/18866	0.131151	0.431419	0.398681	plpp2/b3gnt5/degs1	3
BP	GO:0051384	response to glucocorticoid	3/161	147/18866	0.131151	0.431419	0.398681	alpl/ugt1a1/abcc2	3
BP	GO:0045765	regulation of angiogenesis	6/161	403/18866	0.131397	0.431419	0.398681	pkm/pdcd10/angptl4/tie1/glul/sema3e	6
BP	GO:0006635	fatty acid beta-oxidation	2/161	74/18866	0.131596	0.431419	0.398681	etfa/abcd3	2
BP	GO:0006801	superoxide metabolic process	2/161	74/18866	0.131596	0.431419	0.398681	gch1/prdx2	2
BP	GO:0032024	positive regulation of insulin secretion	2/161	74/18866	0.131596	0.431419	0.398681	glul/slc30a8	2
BP	GO:0034121	regulation of toll-like receptor signaling pathway	2/161	74/18866	0.131596	0.431419	0.398681	ltf/hmgb1	2
BP	GO:0036465	synaptic vesicle recycling	2/161	74/18866	0.131596	0.431419	0.398681	syt2/amph	2
BP	GO:0046503	glycerolipid catabolic process	2/161	74/18866	0.131596	0.431419	0.398681	fabp3/pnpla2	2
BP	GO:1903670	regulation of sprouting angiogenesis	3/161	148/18866	0.133076	0.431419	0.398681	pkm/pdcd10/glul	3
BP	GO:0019724	B cell mediated immunity	4/161	230/18866	0.134295	0.431419	0.398681	apcs/cr1/tfrc/c1qc	4
BP	GO:0046474	glycerophospholipid biosynthetic process	4/161	230/18866	0.134295	0.431419	0.398681	plscr1/fabp3/capn2/gpat4	4
BP	GO:0015909	long-chain fatty acid transport	2/161	75/18866	0.13448	0.431419	0.398681	fabp3/abcd3	2
BP	GO:0038034	signal transduction in absence of ligand	2/161	75/18866	0.13448	0.431419	0.398681	prdx2/htra2	2
BP	GO:0061844	antimicrobial humoral immune response mediated by antimicrobial peptide	2/161	75/18866	0.13448	0.431419	0.398681	cxcl14/ltf	2
BP	GO:0097192	extrinsic apoptotic signaling pathway in absence of ligand	2/161	75/18866	0.13448	0.431419	0.398681	prdx2/htra2	2
BP	GO:0099518	vesicle cytoskeletal trafficking	2/161	75/18866	0.13448	0.431419	0.398681	ccdc186/fyco1	2
BP	GO:1900006	positive regulation of dendrite development	2/161	75/18866	0.13448	0.431419	0.398681	baiap2/zmynd8	2
BP	GO:0002643	regulation of tolerance induction	1/161	17/18866	0.135635	0.431419	0.398681	hmgb1	1
BP	GO:0006266	DNA ligation	1/161	17/18866	0.135635	0.431419	0.398681	hmgb1	1
BP	GO:0006957	complement activation, alternative pathway	1/161	17/18866	0.135635	0.431419	0.398681	cr1	1
BP	GO:0007096	regulation of exit from mitosis	1/161	17/18866	0.135635	0.431419	0.398681	ppp1r9b	1
BP	GO:0009048	dosage compensation by inactivation of X chromosome	1/161	17/18866	0.135635	0.431419	0.398681	ythdc1	1
BP	GO:0009084	glutamine family amino acid biosynthetic process	1/161	17/18866	0.135635	0.431419	0.398681	glul	1
BP	GO:0014067	negative regulation of phosphatidylinositol 3-kinase signaling	1/161	17/18866	0.135635	0.431419	0.398681	nlrc3	1
BP	GO:0015732	prostaglandin transport	1/161	17/18866	0.135635	0.431419	0.398681	abcc2	1
BP	GO:0016045	detection of bacterium	1/161	17/18866	0.135635	0.431419	0.398681	ssc5d	1
BP	GO:0030033	microvillus assembly	1/161	17/18866	0.135635	0.431419	0.398681	rap1gap	1
BP	GO:0033599	regulation of mammary gland epithelial cell proliferation	1/161	17/18866	0.135635	0.431419	0.398681	mst1	1
BP	GO:0043649	dicarboxylic acid catabolic process	1/161	17/18866	0.135635	0.431419	0.398681	glul	1
BP	GO:0044539	long-chain fatty acid import into cell	1/161	17/18866	0.135635	0.431419	0.398681	fabp3	1
BP	GO:0044546	NLRP3 inflammasome complex assembly	1/161	17/18866	0.135635	0.431419	0.398681	nlrc3	1
BP	GO:0046068	cGMP metabolic process	1/161	17/18866	0.135635	0.431419	0.398681	pde1a	1
BP	GO:0048385	regulation of retinoic acid receptor signaling pathway	1/161	17/18866	0.135635	0.431419	0.398681	calr	1
BP	GO:0061687	detoxification of inorganic compound	1/161	17/18866	0.135635	0.431419	0.398681	abcc2	1
BP	GO:0097067	cellular response to thyroid hormone stimulus	1/161	17/18866	0.135635	0.431419	0.398681	ctss	1
BP	GO:0099558	maintenance of synapse structure	1/161	17/18866	0.135635	0.431419	0.398681	cbln1	1
BP	GO:0140354	lipid import into cell	1/161	17/18866	0.135635	0.431419	0.398681	fabp3	1
BP	GO:2000001	regulation of DNA damage checkpoint	1/161	17/18866	0.135635	0.431419	0.398681	cry1	1
BP	GO:2001267	regulation of cysteine-type endopeptidase activity involved in apoptotic signaling pathway	1/161	17/18866	0.135635	0.431419	0.398681	htra2	1
BP	GO:0001649	osteoblast differentiation	4/161	231/18866	0.135812	0.431419	0.398681	alpl/lox/hnrnpc/ltf	4
BP	GO:0043903	regulation of symbiotic process	4/161	231/18866	0.135812	0.431419	0.398681	apcs/plscr1/ltf/hspa8	4
BP	GO:0007517	muscle organ development	6/161	407/18866	0.13582	0.431419	0.398681	selenon/lox/etv1/cd164/ddx17/nphs1	6
BP	GO:0045580	regulation of T cell differentiation	3/161	150/18866	0.136954	0.431939	0.399162	prdx2/cr1/hmgb1	3
BP	GO:0030595	leukocyte chemotaxis	4/161	232/18866	0.137335	0.431939	0.399162	cxcl14/mst1/calr/hmgb1	4
BP	GO:0006278	RNA-dependent DNA biosynthetic process	2/161	76/18866	0.137378	0.431939	0.399162	tcp1/hnrnpc	2
BP	GO:0033555	multicellular organismal response to stress	2/161	76/18866	0.137378	0.431939	0.399162	gch1/capn2	2
BP	GO:0060537	muscle tissue development	6/161	409/18866	0.138059	0.431939	0.399162	selenon/calr/lox/ddx17/nphs1/nebl	6
BP	GO:0009266	response to temperature stimulus	4/161	233/18866	0.138865	0.431939	0.399162	cirbp/abcc2/htra2/hspa8	4
BP	GO:0009743	response to carbohydrate	4/161	233/18866	0.138865	0.431939	0.399162	txnip/glul/ccdc186/slc30a8	4
BP	GO:2001234	negative regulation of apoptotic signaling pathway	4/161	233/18866	0.138865	0.431939	0.399162	prdx2/ackr3/htra2/tmbim6	4
BP	GO:0035567	non-canonical Wnt signaling pathway	3/161	151/18866	0.138908	0.431939	0.399162	psma6/plcb1/psmb9	3
BP	GO:0061041	regulation of wound healing	3/161	151/18866	0.138908	0.431939	0.399162	apcs/prdx2/tspan8	3
BP	GO:2001056	positive regulation of cysteine-type endopeptidase activity	3/161	151/18866	0.138908	0.431939	0.399162	ctsd/htra2/hmgb1	3
BP	GO:0002200	somatic diversification of immune receptors	2/161	77/18866	0.14029	0.431939	0.399162	tfrc/hmgb1	2
BP	GO:0046902	regulation of mitochondrial membrane permeability	2/161	77/18866	0.14029	0.431939	0.399162	bnip3l/hebp2	2
BP	GO:0061418	regulation of transcription from RNA polymerase II promoter in response to hypoxia	2/161	77/18866	0.14029	0.431939	0.399162	psma6/psmb9	2
BP	GO:0002224	toll-like receptor signaling pathway	3/161	152/18866	0.140871	0.431939	0.399162	ctss/ltf/hmgb1	3
BP	GO:0007204	positive regulation of cytosolic calcium ion concentration	5/161	322/18866	0.141823	0.431939	0.399162	selenon/ackr3/tmbim6/hmgb1/grm1	5
BP	GO:0001505	regulation of neurotransmitter levels	4/161	235/18866	0.141946	0.431939	0.399162	aldh5a1/glul/syt2/hspa8	4
BP	GO:0045834	positive regulation of lipid metabolic process	3/161	153/18866	0.142843	0.431939	0.399162	fabp3/capn2/pnpla2	3
BP	GO:0010523	negative regulation of calcium ion transport into cytosol	1/161	18/18866	0.143018	0.431939	0.399162	tmbim6	1
BP	GO:0017121	plasma membrane phospholipid scrambling	1/161	18/18866	0.143018	0.431939	0.399162	plscr1	1
BP	GO:0032780	negative regulation of ATPase activity	1/161	18/18866	0.143018	0.431939	0.399162	ltf	1
BP	GO:0034755	iron ion transmembrane transport	1/161	18/18866	0.143018	0.431939	0.399162	slc40a1	1
BP	GO:0036035	osteoclast development	1/161	18/18866	0.143018	0.431939	0.399162	ltf	1
BP	GO:0043217	myelin maintenance	1/161	18/18866	0.143018	0.431939	0.399162	degs1	1
BP	GO:0044827	modulation by host of viral genome replication	1/161	18/18866	0.143018	0.431939	0.399162	hspa8	1
BP	GO:0046597	negative regulation of viral entry into host cell	1/161	18/18866	0.143018	0.431939	0.399162	apcs	1
BP	GO:0051023	regulation of immunoglobulin secretion	1/161	18/18866	0.143018	0.431939	0.399162	tmbim6	1
BP	GO:0051782	negative regulation of cell division	1/161	18/18866	0.143018	0.431939	0.399162	txnip	1
BP	GO:0052695	cellular glucuronidation	1/161	18/18866	0.143018	0.431939	0.399162	ugt1a1	1
BP	GO:0060046	regulation of acrosome reaction	1/161	18/18866	0.143018	0.431939	0.399162	plcb1	1
BP	GO:0060192	negative regulation of lipase activity	1/161	18/18866	0.143018	0.431939	0.399162	angptl4	1
BP	GO:0070200	establishment of protein localization to telomere	1/161	18/18866	0.143018	0.431939	0.399162	tcp1	1
BP	GO:0097107	postsynaptic density assembly	1/161	18/18866	0.143018	0.431939	0.399162	cbln1	1
BP	GO:0099010	modification of postsynaptic structure	1/161	18/18866	0.143018	0.431939	0.399162	baiap2	1
BP	GO:1901524	regulation of mitophagy	1/161	18/18866	0.143018	0.431939	0.399162	htra2	1
BP	GO:1904872	regulation of telomerase RNA localization to Cajal body	1/161	18/18866	0.143018	0.431939	0.399162	tcp1	1
BP	GO:2000831	regulation of steroid hormone secretion	1/161	18/18866	0.143018	0.431939	0.399162	cry1	1
BP	GO:0009914	hormone transport	5/161	323/18866	0.143126	0.431939	0.399162	glul/abcc2/ccdc186/cry1/slc30a8	5
BP	GO:0043900	regulation of multi-organism process	2/161	78/18866	0.143215	0.431939	0.399162	calr/plcb1	2
BP	GO:0060998	regulation of dendritic spine development	2/161	78/18866	0.143215	0.431939	0.399162	baiap2/zmynd8	2
BP	GO:0061045	negative regulation of wound healing	2/161	78/18866	0.143215	0.431939	0.399162	apcs/tspan8	2
BP	GO:0044242	cellular lipid catabolic process	4/161	236/18866	0.143497	0.432255	0.399453	etfa/fabp3/pnpla2/abcd3	4
BP	GO:0000422	autophagy of mitochondrion	2/161	79/18866	0.146154	0.434174	0.401227	bnip3l/htra2	2
BP	GO:0009205	purine ribonucleoside triphosphate metabolic process	2/161	79/18866	0.146154	0.434174	0.401227	pkm/aldoa	2
BP	GO:0061726	mitochondrion disassembly	2/161	79/18866	0.146154	0.434174	0.401227	bnip3l/htra2	2
BP	GO:0010594	regulation of endothelial cell migration	4/161	238/18866	0.146618	0.434174	0.401227	pdcd10/calr/glul/hmgb1	4
BP	GO:0002455	humoral immune response mediated by circulating immunoglobulin	3/161	155/18866	0.146816	0.434174	0.401227	apcs/cr1/c1qc	3
BP	GO:0008360	regulation of cell shape	3/161	156/18866	0.148816	0.434174	0.401227	baiap2/aldoa/sema3e	3
BP	GO:0009988	cell-cell recognition	2/161	80/18866	0.149104	0.434174	0.401227	tcp1/aldoa	2
BP	GO:0032204	regulation of telomere maintenance	2/161	80/18866	0.149104	0.434174	0.401227	tcp1/hnrnpc	2
BP	GO:1900182	positive regulation of protein localization to nucleus	2/161	80/18866	0.149104	0.434174	0.401227	tcp1/tfrc	2
BP	GO:1901224	positive regulation of NIK/NF-kappaB signaling	2/161	80/18866	0.149104	0.434174	0.401227	calr/hmgb1	2
BP	GO:0006898	receptor-mediated endocytosis	5/161	328/18866	0.14972	0.434174	0.401227	ramp1/calr/ackr3/mrc1/tfrc	5
BP	GO:0006670	sphingosine metabolic process	1/161	19/18866	0.150339	0.434174	0.401227	plpp2	1
BP	GO:0007039	protein catabolic process in the vacuole	1/161	19/18866	0.150339	0.434174	0.401227	tmem199	1
BP	GO:0007213	G protein-coupled acetylcholine receptor signaling pathway	1/161	19/18866	0.150339	0.434174	0.401227	plcb1	1
BP	GO:0007549	dosage compensation	1/161	19/18866	0.150339	0.434174	0.401227	ythdc1	1
BP	GO:0010663	positive regulation of striated muscle cell apoptotic process	1/161	19/18866	0.150339	0.434174	0.401227	capn2	1
BP	GO:0010666	positive regulation of cardiac muscle cell apoptotic process	1/161	19/18866	0.150339	0.434174	0.401227	capn2	1
BP	GO:0015802	basic amino acid transport	1/161	19/18866	0.150339	0.434174	0.401227	slc47a1	1
BP	GO:0035988	chondrocyte proliferation	1/161	19/18866	0.150339	0.434174	0.401227	ltf	1
BP	GO:0045063	T-helper 1 cell differentiation	1/161	19/18866	0.150339	0.434174	0.401227	hmgb1	1
BP	GO:0045780	positive regulation of bone resorption	1/161	19/18866	0.150339	0.434174	0.401227	tfrc	1
BP	GO:0046653	tetrahydrofolate metabolic process	1/161	19/18866	0.150339	0.434174	0.401227	gch1	1
BP	GO:0046852	positive regulation of bone remodeling	1/161	19/18866	0.150339	0.434174	0.401227	tfrc	1
BP	GO:0055003	cardiac myofibril assembly	1/161	19/18866	0.150339	0.434174	0.401227	nebl	1
BP	GO:0061318	renal filtration cell differentiation	1/161	19/18866	0.150339	0.434174	0.401227	nphs1	1
BP	GO:0072112	glomerular visceral epithelial cell differentiation	1/161	19/18866	0.150339	0.434174	0.401227	nphs1	1
BP	GO:0090026	positive regulation of monocyte chemotaxis	1/161	19/18866	0.150339	0.434174	0.401227	hmgb1	1
BP	GO:0090670	RNA localization to Cajal body	1/161	19/18866	0.150339	0.434174	0.401227	tcp1	1
BP	GO:0090671	telomerase RNA localization to Cajal body	1/161	19/18866	0.150339	0.434174	0.401227	tcp1	1
BP	GO:0090672	telomerase RNA localization	1/161	19/18866	0.150339	0.434174	0.401227	tcp1	1
BP	GO:0090685	RNA localization to nucleus	1/161	19/18866	0.150339	0.434174	0.401227	tcp1	1
BP	GO:0098543	detection of other organism	1/161	19/18866	0.150339	0.434174	0.401227	ssc5d	1
BP	GO:0150146	cell junction disassembly	1/161	19/18866	0.150339	0.434174	0.401227	c1qc	1
BP	GO:1902176	negative regulation of oxidative stress-induced intrinsic apoptotic signaling pathway	1/161	19/18866	0.150339	0.434174	0.401227	htra2	1
BP	GO:2000251	positive regulation of actin cytoskeleton reorganization	1/161	19/18866	0.150339	0.434174	0.401227	baiap2	1
BP	GO:0010833	telomere maintenance via telomere lengthening	2/161	81/18866	0.152067	0.438132	0.404884	tcp1/hnrnpc	2
BP	GO:0050829	defense response to Gram-negative bacterium	2/161	81/18866	0.152067	0.438132	0.404884	ssc5d/ltf	2
BP	GO:0007519	skeletal muscle tissue development	3/161	158/18866	0.152842	0.439847	0.406469	selenon/ddx17/nphs1	3
BP	GO:0032675	regulation of interleukin-6 production	3/161	159/18866	0.154868	0.442536	0.408954	capn2/nlrc3/hmgb1	3
BP	GO:0055067	monovalent inorganic cation homeostasis	3/161	159/18866	0.154868	0.442536	0.408954	tmem199/atp6v0e1/pdk2	3
BP	GO:1902600	proton transmembrane transport	3/161	159/18866	0.154868	0.442536	0.408954	c15orf48/atp6v0e1/slc4a11	3
BP	GO:0009142	nucleoside triphosphate biosynthetic process	2/161	82/18866	0.155041	0.442536	0.408954	pkm/aldoa	2
BP	GO:0022617	extracellular matrix disassembly	2/161	82/18866	0.155041	0.442536	0.408954	ctss/capn2	2
BP	GO:0030193	regulation of blood coagulation	2/161	82/18866	0.155041	0.442536	0.408954	prdx2/tspan8	2
BP	GO:1903313	positive regulation of mRNA metabolic process	2/161	82/18866	0.155041	0.442536	0.408954	cirbp/hspa8	2
BP	GO:0007252	I-kappaB phosphorylation	1/161	20/18866	0.157597	0.444836	0.41108	erc1	1
BP	GO:0015919	peroxisomal membrane transport	1/161	20/18866	0.157597	0.444836	0.41108	abcd3	1
BP	GO:0032211	negative regulation of telomere maintenance via telomerase	1/161	20/18866	0.157597	0.444836	0.41108	hnrnpc	1
BP	GO:0043931	ossification involved in bone maturation	1/161	20/18866	0.157597	0.444836	0.41108	ltf	1
BP	GO:0072311	glomerular epithelial cell differentiation	1/161	20/18866	0.157597	0.444836	0.41108	nphs1	1
BP	GO:0097062	dendritic spine maintenance	1/161	20/18866	0.157597	0.444836	0.41108	zmynd8	1
BP	GO:1901741	positive regulation of myoblast fusion	1/161	20/18866	0.157597	0.444836	0.41108	capn2	1
BP	GO:1902236	negative regulation of endoplasmic reticulum stress-induced intrinsic apoptotic signaling pathway	1/161	20/18866	0.157597	0.444836	0.41108	tmbim6	1
BP	GO:2000193	positive regulation of fatty acid transport	1/161	20/18866	0.157597	0.444836	0.41108	fabp3	1
BP	GO:0001570	vasculogenesis	2/161	83/18866	0.158027	0.444836	0.41108	tie1/ackr3	2
BP	GO:0031145	anaphase-promoting complex-dependent catabolic process	2/161	83/18866	0.158027	0.444836	0.41108	psma6/psmb9	2
BP	GO:1900046	regulation of hemostasis	2/161	83/18866	0.158027	0.444836	0.41108	prdx2/tspan8	2
BP	GO:0010970	transport along microtubule	3/161	161/18866	0.158946	0.446909	0.412995	dynll2/fyco1/hspa8	3
BP	GO:0007338	single fertilization	3/161	162/18866	0.160997	0.450423	0.416243	tcp1/aldoa/plcb1	3
BP	GO:0046209	nitric oxide metabolic process	2/161	84/18866	0.161023	0.450423	0.416243	gch1/tmem106a	2
BP	GO:0097061	dendritic spine organization	2/161	84/18866	0.161023	0.450423	0.416243	baiap2/zmynd8	2
BP	GO:0031214	biomineral tissue development	3/161	163/18866	0.163056	0.450423	0.416243	alpl/lox/ltf	3
BP	GO:0055088	lipid homeostasis	3/161	163/18866	0.163056	0.450423	0.416243	fabp3/pnpla2/angptl4	3
BP	GO:0110148	biomineralization	3/161	163/18866	0.163056	0.450423	0.416243	alpl/lox/ltf	3
BP	GO:0000245	spliceosomal complex assembly	2/161	85/18866	0.16403	0.450423	0.416243	ythdc1/rbm5	2
BP	GO:0009199	ribonucleoside triphosphate metabolic process	2/161	85/18866	0.16403	0.450423	0.416243	pkm/aldoa	2
BP	GO:0010507	negative regulation of autophagy	2/161	85/18866	0.16403	0.450423	0.416243	qsox1/htra2	2
BP	GO:0000028	ribosomal small subunit assembly	1/161	21/18866	0.164793	0.450423	0.416243	rps14	1
BP	GO:0006448	regulation of translational elongation	1/161	21/18866	0.164793	0.450423	0.416243	srp9	1
BP	GO:0009713	catechol-containing compound biosynthetic process	1/161	21/18866	0.164793	0.450423	0.416243	gch1	1
BP	GO:0010310	regulation of hydrogen peroxide metabolic process	1/161	21/18866	0.164793	0.450423	0.416243	prdx2	1
BP	GO:0016540	protein autoprocessing	1/161	21/18866	0.164793	0.450423	0.416243	htra2	1
BP	GO:0035929	steroid hormone secretion	1/161	21/18866	0.164793	0.450423	0.416243	cry1	1
BP	GO:0042423	catecholamine biosynthetic process	1/161	21/18866	0.164793	0.450423	0.416243	gch1	1
BP	GO:0043371	negative regulation of CD4-positive, alpha-beta T cell differentiation	1/161	21/18866	0.164793	0.450423	0.416243	hmgb1	1
BP	GO:0046519	sphingoid metabolic process	1/161	21/18866	0.164793	0.450423	0.416243	plpp2	1
BP	GO:0048305	immunoglobulin secretion	1/161	21/18866	0.164793	0.450423	0.416243	tmbim6	1
BP	GO:0060008	Sertoli cell differentiation	1/161	21/18866	0.164793	0.450423	0.416243	safb2	1
BP	GO:0061003	positive regulation of dendritic spine morphogenesis	1/161	21/18866	0.164793	0.450423	0.416243	baiap2	1
BP	GO:0098698	postsynaptic specialization assembly	1/161	21/18866	0.164793	0.450423	0.416243	cbln1	1
BP	GO:0098780	response to mitochondrial depolarisation	1/161	21/18866	0.164793	0.450423	0.416243	htra2	1
BP	GO:0140131	positive regulation of lymphocyte chemotaxis	1/161	21/18866	0.164793	0.450423	0.416243	cxcl14	1
BP	GO:2001014	regulation of skeletal muscle cell differentiation	1/161	21/18866	0.164793	0.450423	0.416243	ddx17	1
BP	GO:0031960	response to corticosteroid	3/161	164/18866	0.165123	0.450821	0.416611	alpl/ugt1a1/abcc2	3
BP	GO:0001776	leukocyte homeostasis	2/161	86/18866	0.167047	0.453234	0.41884	slc40a1/hmgb1	2
BP	GO:1901532	regulation of hematopoietic progenitor cell differentiation	2/161	86/18866	0.167047	0.453234	0.41884	psma6/psmb9	2
BP	GO:0043122	regulation of I-kappaB kinase/NF-kappaB signaling	4/161	252/18866	0.169183	0.453234	0.41884	tmem106a/tfrc/nlrc3/ltf	4
BP	GO:0009408	response to heat	3/161	166/18866	0.169281	0.453234	0.41884	abcc2/htra2/hspa8	3
BP	GO:0035967	cellular response to topologically incorrect protein	3/161	166/18866	0.169281	0.453234	0.41884	calr/tmbim6/hspa8	3
BP	GO:2001242	regulation of intrinsic apoptotic signaling pathway	3/161	166/18866	0.169281	0.453234	0.41884	ackr3/htra2/tmbim6	3
BP	GO:0009144	purine nucleoside triphosphate metabolic process	2/161	87/18866	0.170073	0.453234	0.41884	pkm/aldoa	2
BP	GO:0051453	regulation of intracellular pH	2/161	87/18866	0.170073	0.453234	0.41884	tmem199/atp6v0e1	2
BP	GO:0060218	hematopoietic stem cell differentiation	2/161	87/18866	0.170073	0.453234	0.41884	psma6/psmb9	2
BP	GO:2001057	reactive nitrogen species metabolic process	2/161	87/18866	0.170073	0.453234	0.41884	gch1/tmem106a	2
BP	GO:0016042	lipid catabolic process	5/161	343/18866	0.170249	0.453234	0.41884	etfa/fabp3/pnpla2/abcd3/plcb1	5
BP	GO:0006085	acetyl-CoA biosynthetic process	1/161	22/18866	0.171929	0.453234	0.41884	pdk2	1
BP	GO:0006622	protein targeting to lysosome	1/161	22/18866	0.171929	0.453234	0.41884	hspa8	1
BP	GO:0006925	inflammatory cell apoptotic process	1/161	22/18866	0.171929	0.453234	0.41884	tcp1	1
BP	GO:0009083	branched-chain amino acid catabolic process	1/161	22/18866	0.171929	0.453234	0.41884	aldh6a1	1
BP	GO:0010888	negative regulation of lipid storage	1/161	22/18866	0.171929	0.453234	0.41884	pnpla2	1
BP	GO:0021533	cell differentiation in hindbrain	1/161	22/18866	0.171929	0.453234	0.41884	cbln1	1
BP	GO:0034312	diol biosynthetic process	1/161	22/18866	0.171929	0.453234	0.41884	gch1	1
BP	GO:0045655	regulation of monocyte differentiation	1/161	22/18866	0.171929	0.453234	0.41884	apcs	1
BP	GO:0045663	positive regulation of myoblast differentiation	1/161	22/18866	0.171929	0.453234	0.41884	plcb1	1
BP	GO:0050765	negative regulation of phagocytosis	1/161	22/18866	0.171929	0.453234	0.41884	hmgb1	1
BP	GO:0051000	positive regulation of nitric-oxide synthase activity	1/161	22/18866	0.171929	0.453234	0.41884	gch1	1
BP	GO:0051131	chaperone-mediated protein complex assembly	1/161	22/18866	0.171929	0.453234	0.41884	apcs	1
BP	GO:0071157	negative regulation of cell cycle arrest	1/161	22/18866	0.171929	0.453234	0.41884	calr	1
BP	GO:0099633	protein localization to postsynaptic specialization membrane	1/161	22/18866	0.171929	0.453234	0.41884	lgi1	1
BP	GO:0099645	neurotransmitter receptor localization to postsynaptic specialization membrane	1/161	22/18866	0.171929	0.453234	0.41884	lgi1	1
BP	GO:1901685	glutathione derivative metabolic process	1/161	22/18866	0.171929	0.453234	0.41884	gstt1	1
BP	GO:1901687	glutathione derivative biosynthetic process	1/161	22/18866	0.171929	0.453234	0.41884	gstt1	1
BP	GO:1901739	regulation of myoblast fusion	1/161	22/18866	0.171929	0.453234	0.41884	capn2	1
BP	GO:1902884	positive regulation of response to oxidative stress	1/161	22/18866	0.171929	0.453234	0.41884	selenon	1
BP	GO:1903019	negative regulation of glycoprotein metabolic process	1/161	22/18866	0.171929	0.453234	0.41884	apcs	1
BP	GO:2000479	regulation of cAMP-dependent protein kinase activity	1/161	22/18866	0.171929	0.453234	0.41884	mst1	1
BP	GO:0046889	positive regulation of lipid biosynthetic process	2/161	88/18866	0.173109	0.454388	0.419907	fabp3/capn2	2
BP	GO:0050818	regulation of coagulation	2/161	88/18866	0.173109	0.454388	0.419907	prdx2/tspan8	2
BP	GO:0090559	regulation of membrane permeability	2/161	88/18866	0.173109	0.454388	0.419907	bnip3l/hebp2	2
BP	GO:1903312	negative regulation of mRNA metabolic process	2/161	88/18866	0.173109	0.454388	0.419907	cirbp/hnrnpc	2
BP	GO:0060538	skeletal muscle organ development	3/161	168/18866	0.173469	0.454846	0.42033	selenon/ddx17/nphs1	3
BP	GO:0055002	striated muscle cell development	3/161	169/18866	0.175574	0.456646	0.421994	selenon/lox/nebl	3
BP	GO:0048872	homeostasis of number of cells	4/161	256/18866	0.175847	0.456646	0.421994	rps14/prdx2/slc40a1/hmgb1	4
BP	GO:0043537	negative regulation of blood vessel endothelial cell migration	2/161	89/18866	0.176154	0.456646	0.421994	pdcd10/hmgb1	2
BP	GO:0032874	positive regulation of stress-activated MAPK cascade	3/161	170/18866	0.177687	0.456646	0.421994	pdcd10/plcb1/hmgb1	3
BP	GO:0048732	gland development	6/161	443/18866	0.178641	0.456646	0.421994	pkm/ugt1a1/prdx2/mst1/gpat4/rpl10	6
BP	GO:0006063	uronic acid metabolic process	1/161	23/18866	0.179004	0.456646	0.421994	ugt1a1	1
BP	GO:0006541	glutamine metabolic process	1/161	23/18866	0.179004	0.456646	0.421994	glul	1
BP	GO:0007413	axonal fasciculation	1/161	23/18866	0.179004	0.456646	0.421994	crtac1	1
BP	GO:0007617	mating behavior	1/161	23/18866	0.179004	0.456646	0.421994	ppp1r9b	1
BP	GO:0009068	aspartate family amino acid catabolic process	1/161	23/18866	0.179004	0.456646	0.421994	asrgl1	1
BP	GO:0010226	response to lithium ion	1/161	23/18866	0.179004	0.456646	0.421994	calr	1
BP	GO:0016226	iron-sulfur cluster assembly	1/161	23/18866	0.179004	0.456646	0.421994	ciao2b	1
BP	GO:0019585	glucuronate metabolic process	1/161	23/18866	0.179004	0.456646	0.421994	ugt1a1	1
BP	GO:0031163	metallo-sulfur cluster assembly	1/161	23/18866	0.179004	0.456646	0.421994	ciao2b	1
BP	GO:0034063	stress granule assembly	1/161	23/18866	0.179004	0.456646	0.421994	cirbp	1
BP	GO:0042026	protein refolding	1/161	23/18866	0.179004	0.456646	0.421994	hspa8	1
BP	GO:0042401	cellular biogenic amine biosynthetic process	1/161	23/18866	0.179004	0.456646	0.421994	oaz1	1
BP	GO:0045649	regulation of macrophage differentiation	1/161	23/18866	0.179004	0.456646	0.421994	c1qc	1
BP	GO:0048791	calcium ion-regulated exocytosis of neurotransmitter	1/161	23/18866	0.179004	0.456646	0.421994	syt2	1
BP	GO:0051220	cytoplasmic sequestering of protein	1/161	23/18866	0.179004	0.456646	0.421994	keap1	1
BP	GO:0070935	3'-UTR-mediated mRNA stabilization	1/161	23/18866	0.179004	0.456646	0.421994	hnrnpc	1
BP	GO:0070977	bone maturation	1/161	23/18866	0.179004	0.456646	0.421994	ltf	1
BP	GO:0072010	glomerular epithelium development	1/161	23/18866	0.179004	0.456646	0.421994	nphs1	1
BP	GO:0106030	neuron projection fasciculation	1/161	23/18866	0.179004	0.456646	0.421994	crtac1	1
BP	GO:1902001	fatty acid transmembrane transport	1/161	23/18866	0.179004	0.456646	0.421994	abcd3	1
BP	GO:1903861	positive regulation of dendrite extension	1/161	23/18866	0.179004	0.456646	0.421994	syt2	1
BP	GO:0070542	response to fatty acid	2/161	90/18866	0.179207	0.456689	0.422033	ppp1r9b/fabp3	2
BP	GO:1901342	regulation of vasculature development	6/161	444/18866	0.179903	0.457986	0.423232	pkm/pdcd10/angptl4/tie1/glul/sema3e	6
BP	GO:0046942	carboxylic acid transport	5/161	350/18866	0.180189	0.458239	0.423465	fabp3/abcc2/slc22a13/abcd3/slc47a1	5
BP	GO:0050806	positive regulation of synaptic transmission	3/161	172/18866	0.181932	0.461705	0.426668	lgi1/baiap2/glul	3
BP	GO:0070304	positive regulation of stress-activated protein kinase signaling cascade	3/161	172/18866	0.181932	0.461705	0.426668	pdcd10/plcb1/hmgb1	3
BP	GO:0009152	purine ribonucleotide biosynthetic process	3/161	173/18866	0.184066	0.461705	0.426668	pkm/aldoa/pdk2	3
BP	GO:0015849	organic acid transport	5/161	353/18866	0.184516	0.461705	0.426668	fabp3/abcc2/slc22a13/abcd3/slc47a1	5
BP	GO:0048638	regulation of developmental growth	5/161	353/18866	0.184516	0.461705	0.426668	gpat4/sema3e/htra2/syt2/plcb1	5
BP	GO:0106027	neuron projection organization	2/161	92/18866	0.185337	0.461705	0.426668	baiap2/zmynd8	2
BP	GO:1900407	regulation of cellular response to oxidative stress	2/161	92/18866	0.185337	0.461705	0.426668	gch1/htra2	2
BP	GO:0009309	amine biosynthetic process	1/161	24/18866	0.186019	0.461705	0.426668	oaz1	1
BP	GO:0010640	regulation of platelet-derived growth factor receptor signaling pathway	1/161	24/18866	0.186019	0.461705	0.426668	lox	1
BP	GO:0021697	cerebellar cortex formation	1/161	24/18866	0.186019	0.461705	0.426668	cbln1	1
BP	GO:0032469	endoplasmic reticulum calcium ion homeostasis	1/161	24/18866	0.186019	0.461705	0.426668	tmbim6	1
BP	GO:0034143	regulation of toll-like receptor 4 signaling pathway	1/161	24/18866	0.186019	0.461705	0.426668	ltf	1
BP	GO:0034505	tooth mineralization	1/161	24/18866	0.186019	0.461705	0.426668	alpl	1
BP	GO:0034695	response to prostaglandin E	1/161	24/18866	0.186019	0.461705	0.426668	ppp1r9b	1
BP	GO:0044062	regulation of excretion	1/161	24/18866	0.186019	0.461705	0.426668	nphs1	1
BP	GO:0045821	positive regulation of glycolytic process	1/161	24/18866	0.186019	0.461705	0.426668	pfkfb4	1
BP	GO:0046835	carbohydrate phosphorylation	1/161	24/18866	0.186019	0.461705	0.426668	pfkfb4	1
BP	GO:0051004	regulation of lipoprotein lipase activity	1/161	24/18866	0.186019	0.461705	0.426668	angptl4	1
BP	GO:0051446	positive regulation of meiotic cell cycle	1/161	24/18866	0.186019	0.461705	0.426668	plcb1	1
BP	GO:0090208	positive regulation of triglyceride metabolic process	1/161	24/18866	0.186019	0.461705	0.426668	pnpla2	1
BP	GO:0098581	detection of external biotic stimulus	1/161	24/18866	0.186019	0.461705	0.426668	ssc5d	1
BP	GO:0098743	cell aggregation	1/161	24/18866	0.186019	0.461705	0.426668	ltf	1
BP	GO:0099563	modification of synaptic structure	1/161	24/18866	0.186019	0.461705	0.426668	baiap2	1
BP	GO:0007033	vacuole organization	3/161	174/18866	0.186206	0.461705	0.426668	tmem199/nprl2/eno2	3
BP	GO:0043254	regulation of protein-containing complex assembly	6/161	449/18866	0.186266	0.461705	0.426668	baiap2/tfrc/nlrc3/nphs1/hmgb1/hspa8	6
BP	GO:0006417	regulation of translation	6/161	450/18866	0.187549	0.463745	0.428553	pkm/rps14/calr/cirbp/srp9/rpl10	6
BP	GO:0002532	production of molecular mediator involved in inflammatory response	2/161	93/18866	0.188414	0.463745	0.428553	prdx2/nlrc3	2
BP	GO:0031146	SCF-dependent proteasomal ubiquitin-dependent protein catabolic process	2/161	93/18866	0.188414	0.463745	0.428553	psma6/psmb9	2
BP	GO:0032088	negative regulation of NF-kappaB transcription factor activity	2/161	93/18866	0.188414	0.463745	0.428553	prdx2/nlrc3	2
BP	GO:0032677	regulation of interleukin-8 production	2/161	93/18866	0.188414	0.463745	0.428553	ssc5d/hmgb1	2
BP	GO:1903035	negative regulation of response to wounding	2/161	93/18866	0.188414	0.463745	0.428553	apcs/tspan8	2
BP	GO:2000117	negative regulation of cysteine-type endopeptidase activity	2/161	93/18866	0.188414	0.463745	0.428553	prdx3/ltf	2
BP	GO:0051480	regulation of cytosolic calcium ion concentration	5/161	357/18866	0.190343	0.464237	0.429008	selenon/ackr3/tmbim6/hmgb1/grm1	5
BP	GO:0030522	intracellular receptor signaling pathway	4/161	265/18866	0.191158	0.464237	0.429008	calr/cry1/safb2/ddx17	4
BP	GO:0031330	negative regulation of cellular catabolic process	4/161	265/18866	0.191158	0.464237	0.429008	cirbp/qsox1/htra2/hnrnpc	4
BP	GO:0010660	regulation of muscle cell apoptotic process	2/161	94/18866	0.191498	0.464237	0.429008	capn2/pde1a	2
BP	GO:0030641	regulation of cellular pH	2/161	94/18866	0.191498	0.464237	0.429008	tmem199/atp6v0e1	2
BP	GO:0060349	bone morphogenesis	2/161	94/18866	0.191498	0.464237	0.429008	alpl/ltf	2
BP	GO:1901992	positive regulation of mitotic cell cycle phase transition	2/161	94/18866	0.191498	0.464237	0.429008	plrg1/plcb1	2
BP	GO:1905954	positive regulation of lipid localization	2/161	94/18866	0.191498	0.464237	0.429008	fabp3/plin3	2
BP	GO:0032386	regulation of intracellular transport	5/161	358/18866	0.191811	0.464237	0.429008	oaz1/pdcd10/bnip3l/ablim3/htra2	5
BP	GO:0009165	nucleotide biosynthetic process	4/161	266/18866	0.192885	0.464237	0.429008	pkm/aldoa/slc22a13/pdk2	4
BP	GO:0000423	mitophagy	1/161	25/18866	0.192974	0.464237	0.429008	htra2	1
BP	GO:0009081	branched-chain amino acid metabolic process	1/161	25/18866	0.192974	0.464237	0.429008	aldh6a1	1
BP	GO:0010447	response to acidic pH	1/161	25/18866	0.192974	0.464237	0.429008	ctss	1
BP	GO:0032528	microvillus organization	1/161	25/18866	0.192974	0.464237	0.429008	rap1gap	1
BP	GO:0032647	regulation of interferon-alpha production	1/161	25/18866	0.192974	0.464237	0.429008	nlrc3	1
BP	GO:0034162	toll-like receptor 9 signaling pathway	1/161	25/18866	0.192974	0.464237	0.429008	hmgb1	1
BP	GO:0042537	benzene-containing compound metabolic process	1/161	25/18866	0.192974	0.464237	0.429008	ugt1a1	1
BP	GO:0045662	negative regulation of myoblast differentiation	1/161	25/18866	0.192974	0.464237	0.429008	cxcl14	1
BP	GO:0046639	negative regulation of alpha-beta T cell differentiation	1/161	25/18866	0.192974	0.464237	0.429008	hmgb1	1
BP	GO:0071677	positive regulation of mononuclear cell migration	1/161	25/18866	0.192974	0.464237	0.429008	hmgb1	1
BP	GO:1903859	regulation of dendrite extension	1/161	25/18866	0.192974	0.464237	0.429008	syt2	1
BP	GO:1905564	positive regulation of vascular endothelial cell proliferation	1/161	25/18866	0.192974	0.464237	0.429008	hmgb1	1
BP	GO:1905809	negative regulation of synapse organization	1/161	25/18866	0.192974	0.464237	0.429008	cbln1	1
BP	GO:0097194	execution phase of apoptosis	2/161	95/18866	0.194588	0.466867	0.431439	htra2/hmgb1	2
BP	GO:1903725	regulation of phospholipid metabolic process	2/161	95/18866	0.194588	0.466867	0.431439	fabp3/capn2	2
BP	GO:0006956	complement activation	3/161	178/18866	0.19483	0.466867	0.431439	apcs/cr1/c1qc	3
BP	GO:0019083	viral transcription	3/161	178/18866	0.19483	0.466867	0.431439	rpl28/rps14/rpl10	3
BP	GO:0006874	cellular calcium ion homeostasis	6/161	456/18866	0.19532	0.467128	0.43168	selenon/calr/ackr3/tmbim6/hmgb1/grm1	6
BP	GO:0019932	second-messenger-mediated signaling	6/161	456/18866	0.19532	0.467128	0.43168	ppp1r9b/selenon/ramp1/ackr3/pdk2/adgrl3	6
BP	GO:0010972	negative regulation of G2/M transition of mitotic cell cycle	2/161	96/18866	0.197685	0.467869	0.432364	psma6/psmb9	2
BP	GO:0035249	synaptic transmission, glutamatergic	2/161	96/18866	0.197685	0.467869	0.432364	glul/grm1	2
BP	GO:1901293	nucleoside phosphate biosynthetic process	4/161	269/18866	0.198096	0.467869	0.432364	pkm/aldoa/slc22a13/pdk2	4
BP	GO:0002068	glandular epithelial cell development	1/161	26/18866	0.19987	0.467869	0.432364	gpat4	1
BP	GO:0002227	innate immune response in mucosa	1/161	26/18866	0.19987	0.467869	0.432364	ltf	1
BP	GO:0002507	tolerance induction	1/161	26/18866	0.19987	0.467869	0.432364	hmgb1	1
BP	GO:0006309	apoptotic DNA fragmentation	1/161	26/18866	0.19987	0.467869	0.432364	hmgb1	1
BP	GO:0010884	positive regulation of lipid storage	1/161	26/18866	0.19987	0.467869	0.432364	plin3	1
BP	GO:0033119	negative regulation of RNA splicing	1/161	26/18866	0.19987	0.467869	0.432364	tmbim6	1
BP	GO:0035902	response to immobilization stress	1/161	26/18866	0.19987	0.467869	0.432364	ppp1r9b	1
BP	GO:0042104	positive regulation of activated T cell proliferation	1/161	26/18866	0.19987	0.467869	0.432364	hmgb1	1
BP	GO:0045026	plasma membrane fusion	1/161	26/18866	0.19987	0.467869	0.432364	tie1	1
BP	GO:0048843	negative regulation of axon extension involved in axon guidance	1/161	26/18866	0.19987	0.467869	0.432364	sema3e	1
BP	GO:0051123	RNA polymerase II preinitiation complex assembly	1/161	26/18866	0.19987	0.467869	0.432364	hmgb1	1
BP	GO:0055083	monovalent inorganic anion homeostasis	1/161	26/18866	0.19987	0.467869	0.432364	abcc2	1
BP	GO:0060314	regulation of ryanodine-sensitive calcium-release channel activity	1/161	26/18866	0.19987	0.467869	0.432364	selenon	1
BP	GO:0060343	trabecula formation	1/161	26/18866	0.19987	0.467869	0.432364	slc40a1	1
BP	GO:0060765	regulation of androgen receptor signaling pathway	1/161	26/18866	0.19987	0.467869	0.432364	safb2	1
BP	GO:0070633	transepithelial transport	1/161	26/18866	0.19987	0.467869	0.432364	abcc2	1
BP	GO:0090025	regulation of monocyte chemotaxis	1/161	26/18866	0.19987	0.467869	0.432364	hmgb1	1
BP	GO:0097066	response to thyroid hormone	1/161	26/18866	0.19987	0.467869	0.432364	ctss	1
BP	GO:1904861	excitatory synapse assembly	1/161	26/18866	0.19987	0.467869	0.432364	cbln1	1
BP	GO:0036473	cell death in response to oxidative stress	2/161	97/18866	0.200788	0.467869	0.432364	pdcd10/htra2	2
BP	GO:0050764	regulation of phagocytosis	2/161	97/18866	0.200788	0.467869	0.432364	calr/hmgb1	2
BP	GO:0071674	mononuclear cell migration	2/161	97/18866	0.200788	0.467869	0.432364	plcb1/hmgb1	2
BP	GO:1990868	response to chemokine	2/161	97/18866	0.200788	0.467869	0.432364	lox/ackr3	2
BP	GO:1990869	cellular response to chemokine	2/161	97/18866	0.200788	0.467869	0.432364	lox/ackr3	2
BP	GO:0045619	regulation of lymphocyte differentiation	3/161	181/18866	0.201363	0.46841	0.432865	prdx2/cr1/hmgb1	3
BP	GO:0008654	phospholipid biosynthetic process	4/161	271/18866	0.201594	0.46841	0.432865	plscr1/fabp3/capn2/gpat4	4
BP	GO:0030258	lipid modification	4/161	271/18866	0.201594	0.46841	0.432865	plpp2/etfa/fabp3/abcd3	4
BP	GO:0010657	muscle cell apoptotic process	2/161	98/18866	0.203897	0.4716	0.435812	capn2/pde1a	2
BP	GO:0045833	negative regulation of lipid metabolic process	2/161	98/18866	0.203897	0.4716	0.435812	ugt1a1/slc22a13	2
BP	GO:0051098	regulation of binding	5/161	367/18866	0.205195	0.4716	0.435812	crtac1/ramp1/lox/tmbim6/hmgb1	5
BP	GO:0006986	response to unfolded protein	3/161	183/18866	0.205747	0.4716	0.435812	calr/tmbim6/hspa8	3
BP	GO:0043433	negative regulation of DNA-binding transcription factor activity	3/161	183/18866	0.205747	0.4716	0.435812	prdx2/keap1/nlrc3	3
BP	GO:0055001	muscle cell development	3/161	183/18866	0.205747	0.4716	0.435812	selenon/lox/nebl	3
BP	GO:1903034	regulation of response to wounding	3/161	183/18866	0.205747	0.4716	0.435812	apcs/prdx2/tspan8	3
BP	GO:0007628	adult walking behavior	1/161	27/18866	0.206708	0.4716	0.435812	htra2	1
BP	GO:0008053	mitochondrial fusion	1/161	27/18866	0.206708	0.4716	0.435812	tfrc	1
BP	GO:0018126	protein hydroxylation	1/161	27/18866	0.206708	0.4716	0.435812	p3h2	1
BP	GO:0018195	peptidyl-arginine modification	1/161	27/18866	0.206708	0.4716	0.435812	krtcap2	1
BP	GO:0032607	interferon-alpha production	1/161	27/18866	0.206708	0.4716	0.435812	nlrc3	1
BP	GO:0034389	lipid droplet organization	1/161	27/18866	0.206708	0.4716	0.435812	pnpla2	1
BP	GO:0048799	animal organ maturation	1/161	27/18866	0.206708	0.4716	0.435812	ltf	1
BP	GO:0050996	positive regulation of lipid catabolic process	1/161	27/18866	0.206708	0.4716	0.435812	pnpla2	1
BP	GO:0070199	establishment of protein localization to chromosome	1/161	27/18866	0.206708	0.4716	0.435812	tcp1	1
BP	GO:1901623	regulation of lymphocyte chemotaxis	1/161	27/18866	0.206708	0.4716	0.435812	cxcl14	1
BP	GO:1902175	regulation of oxidative stress-induced intrinsic apoptotic signaling pathway	1/161	27/18866	0.206708	0.4716	0.435812	htra2	1
BP	GO:1904357	negative regulation of telomere maintenance via telomere lengthening	1/161	27/18866	0.206708	0.4716	0.435812	hnrnpc	1
BP	GO:0062207	regulation of pattern recognition receptor signaling pathway	2/161	99/18866	0.207011	0.4716	0.435812	ltf/hmgb1	2
BP	GO:0090277	positive regulation of peptide hormone secretion	2/161	99/18866	0.207011	0.4716	0.435812	glul/slc30a8	2
BP	GO:0050848	regulation of calcium-mediated signaling	2/161	100/18866	0.21013	0.474008	0.438038	selenon/pdk2	2
BP	GO:0055074	calcium ion homeostasis	6/161	468/18866	0.211221	0.474008	0.438038	selenon/calr/ackr3/tmbim6/hmgb1/grm1	6
BP	GO:0009260	ribonucleotide biosynthetic process	3/161	186/18866	0.212363	0.474008	0.438038	pkm/aldoa/pdk2	3
BP	GO:0060249	anatomical structure homeostasis	6/161	469/18866	0.212566	0.474008	0.438038	tcp1/aldoa/lox/tfrc/hnrnpc/ltf	6
BP	GO:0007215	glutamate receptor signaling pathway	2/161	101/18866	0.213254	0.474008	0.438038	plcb1/grm1	2
BP	GO:0010522	regulation of calcium ion transport into cytosol	2/161	101/18866	0.213254	0.474008	0.438038	selenon/tmbim6	2
BP	GO:0030838	positive regulation of actin filament polymerization	2/161	101/18866	0.213254	0.474008	0.438038	baiap2/nphs1	2
BP	GO:0032637	interleukin-8 production	2/161	101/18866	0.213254	0.474008	0.438038	ssc5d/hmgb1	2
BP	GO:0042102	positive regulation of T cell proliferation	2/161	101/18866	0.213254	0.474008	0.438038	tfrc/hmgb1	2
BP	GO:0001916	positive regulation of T cell mediated cytotoxicity	1/161	28/18866	0.213487	0.474008	0.438038	slc22a13	1
BP	GO:0006760	folic acid-containing compound metabolic process	1/161	28/18866	0.213487	0.474008	0.438038	gch1	1
BP	GO:0009074	aromatic amino acid family catabolic process	1/161	28/18866	0.213487	0.474008	0.438038	asrgl1	1
BP	GO:0010458	exit from mitosis	1/161	28/18866	0.213487	0.474008	0.438038	ppp1r9b	1
BP	GO:0010460	positive regulation of heart rate	1/161	28/18866	0.213487	0.474008	0.438038	gch1	1
BP	GO:0030194	positive regulation of blood coagulation	1/161	28/18866	0.213487	0.474008	0.438038	prdx2	1
BP	GO:0031645	negative regulation of nervous system process	1/161	28/18866	0.213487	0.474008	0.438038	cbln1	1
BP	GO:0033598	mammary gland epithelial cell proliferation	1/161	28/18866	0.213487	0.474008	0.438038	mst1	1
BP	GO:0042044	fluid transport	1/161	28/18866	0.213487	0.474008	0.438038	slc4a11	1
BP	GO:0043901	negative regulation of multi-organism process	1/161	28/18866	0.213487	0.474008	0.438038	calr	1
BP	GO:0045830	positive regulation of isotype switching	1/161	28/18866	0.213487	0.474008	0.438038	tfrc	1
BP	GO:0060143	positive regulation of syncytium formation by plasma membrane fusion	1/161	28/18866	0.213487	0.474008	0.438038	capn2	1
BP	GO:0090383	phagosome acidification	1/161	28/18866	0.213487	0.474008	0.438038	atp6v0e1	1
BP	GO:0095500	acetylcholine receptor signaling pathway	1/161	28/18866	0.213487	0.474008	0.438038	plcb1	1
BP	GO:1900048	positive regulation of hemostasis	1/161	28/18866	0.213487	0.474008	0.438038	prdx2	1
BP	GO:1902668	negative regulation of axon guidance	1/161	28/18866	0.213487	0.474008	0.438038	sema3e	1
BP	GO:1903588	negative regulation of blood vessel endothelial cell proliferation involved in sprouting angiogenesis	1/161	28/18866	0.213487	0.474008	0.438038	pdcd10	1
BP	GO:2000191	regulation of fatty acid transport	1/161	28/18866	0.213487	0.474008	0.438038	fabp3	1
BP	GO:2000463	positive regulation of excitatory postsynaptic potential	1/161	28/18866	0.213487	0.474008	0.438038	baiap2	1
BP	GO:0002697	regulation of immune effector process	6/161	470/18866	0.213915	0.474527	0.438517	cr1/tfrc/c1qc/slc22a13/tmbim6/hmgb1	6
BP	GO:0050821	protein stabilization	3/161	187/18866	0.214579	0.47557	0.439481	pdcd10/tcp1/calr	3
BP	GO:0032006	regulation of TOR signaling	2/161	102/18866	0.216383	0.478566	0.44225	rragc/nprl2	2
BP	GO:0060996	dendritic spine development	2/161	102/18866	0.216383	0.478566	0.44225	baiap2/zmynd8	2
BP	GO:0043123	positive regulation of I-kappaB kinase/NF-kappaB signaling	3/161	188/18866	0.2168	0.478566	0.44225	tmem106a/tfrc/ltf	3
BP	GO:0051783	regulation of nuclear division	3/161	188/18866	0.2168	0.478566	0.44225	ppp1r9b/calr/plcb1	3
BP	GO:0002181	cytoplasmic translation	2/161	103/18866	0.219516	0.478566	0.44225	pkm/eif3f	2
BP	GO:0008630	intrinsic apoptotic signaling pathway in response to DNA damage	2/161	103/18866	0.219516	0.478566	0.44225	ackr3/htra2	2
BP	GO:0001773	myeloid dendritic cell activation	1/161	29/18866	0.220209	0.478566	0.44225	hmgb1	1
BP	GO:0001835	blastocyst hatching	1/161	29/18866	0.220209	0.478566	0.44225	slc25a34	1
BP	GO:0001958	endochondral ossification	1/161	29/18866	0.220209	0.478566	0.44225	alpl	1
BP	GO:0009435	NAD biosynthetic process	1/161	29/18866	0.220209	0.478566	0.44225	slc22a13	1
BP	GO:0015721	bile acid and bile salt transport	1/161	29/18866	0.220209	0.478566	0.44225	abcc2	1
BP	GO:0033032	regulation of myeloid cell apoptotic process	1/161	29/18866	0.220209	0.478566	0.44225	tcp1	1
BP	GO:0035188	hatching	1/161	29/18866	0.220209	0.478566	0.44225	slc25a34	1
BP	GO:0036075	replacement ossification	1/161	29/18866	0.220209	0.478566	0.44225	alpl	1
BP	GO:0036296	response to increased oxygen levels	1/161	29/18866	0.220209	0.478566	0.44225	tmem199	1
BP	GO:0043153	entrainment of circadian clock by photoperiod	1/161	29/18866	0.220209	0.478566	0.44225	cry1	1
BP	GO:0045671	negative regulation of osteoclast differentiation	1/161	29/18866	0.220209	0.478566	0.44225	ltf	1
BP	GO:0050820	positive regulation of coagulation	1/161	29/18866	0.220209	0.478566	0.44225	prdx2	1
BP	GO:0071684	organism emergence from protective structure	1/161	29/18866	0.220209	0.478566	0.44225	slc25a34	1
BP	GO:0080154	regulation of fertilization	1/161	29/18866	0.220209	0.478566	0.44225	plcb1	1
BP	GO:0090659	walking behavior	1/161	29/18866	0.220209	0.478566	0.44225	htra2	1
BP	GO:0006959	humoral immune response	5/161	377/18866	0.220422	0.478566	0.44225	apcs/cxcl14/cr1/c1qc/ltf	5
BP	GO:0099111	microtubule-based transport	3/161	190/18866	0.221257	0.478566	0.44225	dynll2/fyco1/hspa8	3
BP	GO:0001824	blastocyst development	2/161	104/18866	0.222652	0.478566	0.44225	capn2/slc25a34	2
BP	GO:0002456	T cell mediated immunity	2/161	104/18866	0.222652	0.478566	0.44225	slc22a13/hmgb1	2
BP	GO:0006637	acyl-CoA metabolic process	2/161	104/18866	0.222652	0.478566	0.44225	gpat4/pdk2	2
BP	GO:0010923	negative regulation of phosphatase activity	2/161	104/18866	0.222652	0.478566	0.44225	ppp1r9b/ppp1r1c	2
BP	GO:0035383	thioester metabolic process	2/161	104/18866	0.222652	0.478566	0.44225	gpat4/pdk2	2
BP	GO:0043279	response to alkaloid	2/161	104/18866	0.222652	0.478566	0.44225	ppp1r9b/adgrl3	2
BP	GO:0007411	axon guidance	4/161	284/18866	0.224763	0.478566	0.44225	lgi1/etv1/sema3e/rap1gap	4
BP	GO:0016525	negative regulation of angiogenesis	3/161	192/18866	0.225732	0.478566	0.44225	pdcd10/tie1/sema3e	3
BP	GO:0002824	positive regulation of adaptive immune response based on somatic recombination of immune receptors built from immunoglobulin superfamily domains	2/161	105/18866	0.225793	0.478566	0.44225	tfrc/slc22a13	2
BP	GO:0031532	actin cytoskeleton reorganization	2/161	105/18866	0.225793	0.478566	0.44225	baiap2/sema3e	2
BP	GO:0097485	neuron projection guidance	4/161	285/18866	0.226574	0.478566	0.44225	lgi1/etv1/sema3e/rap1gap	4
BP	GO:0000027	ribosomal large subunit assembly	1/161	30/18866	0.226874	0.478566	0.44225	rpl10	1
BP	GO:0001516	prostaglandin biosynthetic process	1/161	30/18866	0.226874	0.478566	0.44225	prxl2b	1
BP	GO:0005979	regulation of glycogen biosynthetic process	1/161	30/18866	0.226874	0.478566	0.44225	ppp1r3c	1
BP	GO:0010586	miRNA metabolic process	1/161	30/18866	0.226874	0.478566	0.44225	ddx17	1
BP	GO:0010758	regulation of macrophage chemotaxis	1/161	30/18866	0.226874	0.478566	0.44225	mst1	1
BP	GO:0010962	regulation of glucan biosynthetic process	1/161	30/18866	0.226874	0.478566	0.44225	ppp1r3c	1
BP	GO:0018279	protein N-linked glycosylation via asparagine	1/161	30/18866	0.226874	0.478566	0.44225	alg5	1
BP	GO:0019098	reproductive behavior	1/161	30/18866	0.226874	0.478566	0.44225	ppp1r9b	1
BP	GO:0033688	regulation of osteoblast proliferation	1/161	30/18866	0.226874	0.478566	0.44225	ltf	1
BP	GO:0042133	neurotransmitter metabolic process	1/161	30/18866	0.226874	0.478566	0.44225	aldh5a1	1
BP	GO:0045939	negative regulation of steroid metabolic process	1/161	30/18866	0.226874	0.478566	0.44225	ugt1a1	1
BP	GO:0046457	prostanoid biosynthetic process	1/161	30/18866	0.226874	0.478566	0.44225	prxl2b	1
BP	GO:0048147	negative regulation of fibroblast proliferation	1/161	30/18866	0.226874	0.478566	0.44225	nlrc3	1
BP	GO:0051491	positive regulation of filopodium assembly	1/161	30/18866	0.226874	0.478566	0.44225	zmynd8	1
BP	GO:0051642	centrosome localization	1/161	30/18866	0.226874	0.478566	0.44225	dync1li2	1
BP	GO:0060142	regulation of syncytium formation by plasma membrane fusion	1/161	30/18866	0.226874	0.478566	0.44225	capn2	1
BP	GO:0070198	protein localization to chromosome, telomeric region	1/161	30/18866	0.226874	0.478566	0.44225	tcp1	1
BP	GO:0071711	basement membrane organization	1/161	30/18866	0.226874	0.478566	0.44225	ctss	1
BP	GO:0120033	negative regulation of plasma membrane bounded cell projection assembly	1/161	30/18866	0.226874	0.478566	0.44225	rap1gap	1
BP	GO:1905144	response to acetylcholine	1/161	30/18866	0.226874	0.478566	0.44225	plcb1	1
BP	GO:1905145	cellular response to acetylcholine	1/161	30/18866	0.226874	0.478566	0.44225	plcb1	1
BP	GO:2000765	regulation of cytoplasmic translation	1/161	30/18866	0.226874	0.478566	0.44225	pkm	1
BP	GO:0071248	cellular response to metal ion	3/161	193/18866	0.227976	0.479625	0.443228	calr/syt2/slc40a1	3
BP	GO:0043542	endothelial cell migration	4/161	286/18866	0.228389	0.479625	0.443228	pdcd10/calr/glul/hmgb1	4
BP	GO:0051403	stress-activated MAPK cascade	4/161	286/18866	0.228389	0.479625	0.443228	pdcd10/plcb1/nphs1/hmgb1	4
BP	GO:0002708	positive regulation of lymphocyte mediated immunity	2/161	106/18866	0.228936	0.479625	0.443228	tfrc/slc22a13	2
BP	GO:0006493	protein O-linked glycosylation	2/161	106/18866	0.228936	0.479625	0.443228	galnt9/b3gnt5	2
BP	GO:0032091	negative regulation of protein binding	2/161	106/18866	0.228936	0.479625	0.443228	crtac1/tmbim6	2
BP	GO:0002429	immune response-activating cell surface receptor signaling pathway	6/161	481/18866	0.228943	0.479625	0.443228	plscr1/baiap2/cr1/psma6/hla-dra/psmb9	6
BP	GO:0002757	immune response-activating signal transduction	6/161	481/18866	0.228943	0.479625	0.443228	plscr1/baiap2/cr1/psma6/hla-dra/psmb9	6
BP	GO:0046390	ribose phosphate biosynthetic process	3/161	194/18866	0.230225	0.481487	0.444949	pkm/aldoa/pdk2	3
BP	GO:2000181	negative regulation of blood vessel morphogenesis	3/161	194/18866	0.230225	0.481487	0.444949	pdcd10/tie1/sema3e	3
BP	GO:0072593	reactive oxygen species metabolic process	4/161	288/18866	0.232029	0.481717	0.445162	prdx3/gch1/prdx2/tmem106a	4
BP	GO:0010596	negative regulation of endothelial cell migration	2/161	107/18866	0.232083	0.481717	0.445162	pdcd10/hmgb1	2
BP	GO:0030148	sphingolipid biosynthetic process	2/161	107/18866	0.232083	0.481717	0.445162	plpp2/degs1	2
BP	GO:0042098	T cell proliferation	3/161	195/18866	0.232478	0.481717	0.445162	prdx2/tfrc/hmgb1	3
BP	GO:0009154	purine ribonucleotide catabolic process	1/161	31/18866	0.233482	0.481717	0.445162	pde1a	1
BP	GO:0014072	response to isoquinoline alkaloid	1/161	31/18866	0.233482	0.481717	0.445162	ppp1r9b	1
BP	GO:0018196	peptidyl-asparagine modification	1/161	31/18866	0.233482	0.481717	0.445162	alg5	1
BP	GO:0021772	olfactory bulb development	1/161	31/18866	0.233482	0.481717	0.445162	crtac1	1
BP	GO:0032770	positive regulation of monooxygenase activity	1/161	31/18866	0.233482	0.481717	0.445162	gch1	1
BP	GO:0043278	response to morphine	1/161	31/18866	0.233482	0.481717	0.445162	ppp1r9b	1
BP	GO:0060292	long-term synaptic depression	1/161	31/18866	0.233482	0.481717	0.445162	cbln1	1
BP	GO:0061842	microtubule organizing center localization	1/161	31/18866	0.233482	0.481717	0.445162	dync1li2	1
BP	GO:0071549	cellular response to dexamethasone stimulus	1/161	31/18866	0.233482	0.481717	0.445162	abcc2	1
BP	GO:0099068	postsynapse assembly	1/161	31/18866	0.233482	0.481717	0.445162	cbln1	1
BP	GO:1902230	negative regulation of intrinsic apoptotic signaling pathway in response to DNA damage	1/161	31/18866	0.233482	0.481717	0.445162	ackr3	1
BP	GO:2000515	negative regulation of CD4-positive, alpha-beta T cell activation	1/161	31/18866	0.233482	0.481717	0.445162	hmgb1	1
BP	GO:0009566	fertilization	3/161	196/18866	0.234735	0.483292	0.446618	tcp1/aldoa/plcb1	3
BP	GO:0071897	DNA biosynthetic process	3/161	196/18866	0.234735	0.483292	0.446618	tcp1/lox/hnrnpc	3
BP	GO:0032526	response to retinoic acid	2/161	108/18866	0.235233	0.483292	0.446618	tie1/htra2	2
BP	GO:0060071	Wnt signaling pathway, planar cell polarity pathway	2/161	108/18866	0.235233	0.483292	0.446618	psma6/psmb9	2
BP	GO:1902750	negative regulation of cell cycle G2/M phase transition	2/161	108/18866	0.235233	0.483292	0.446618	psma6/psmb9	2
BP	GO:1901987	regulation of cell cycle phase transition	6/161	486/18866	0.235885	0.483823	0.447108	ppp1r9b/plpp2/plrg1/psma6/plcb1/psmb9	6
BP	GO:0006164	purine nucleotide biosynthetic process	3/161	197/18866	0.236996	0.483823	0.447108	pkm/aldoa/pdk2	3
BP	GO:0033138	positive regulation of peptidyl-serine phosphorylation	2/161	109/18866	0.238384	0.483823	0.447108	pdcd10/tfrc	2
BP	GO:2000278	regulation of DNA biosynthetic process	2/161	109/18866	0.238384	0.483823	0.447108	tcp1/hnrnpc	2
BP	GO:0007626	locomotory behavior	3/161	198/18866	0.23926	0.483823	0.447108	htra2/grm1/adgrl3	3
BP	GO:0043112	receptor metabolic process	3/161	198/18866	0.23926	0.483823	0.447108	ramp1/ackr3/tfrc	3
BP	GO:0008210	estrogen metabolic process	1/161	32/18866	0.240035	0.483823	0.447108	ugt1a1	1
BP	GO:0009261	ribonucleotide catabolic process	1/161	32/18866	0.240035	0.483823	0.447108	pde1a	1
BP	GO:0019359	nicotinamide nucleotide biosynthetic process	1/161	32/18866	0.240035	0.483823	0.447108	slc22a13	1
BP	GO:0019363	pyridine nucleotide biosynthetic process	1/161	32/18866	0.240035	0.483823	0.447108	slc22a13	1
BP	GO:0034694	response to prostaglandin	1/161	32/18866	0.240035	0.483823	0.447108	ppp1r9b	1
BP	GO:0042168	heme metabolic process	1/161	32/18866	0.240035	0.483823	0.447108	ugt1a1	1
BP	GO:0042219	cellular modified amino acid catabolic process	1/161	32/18866	0.240035	0.483823	0.447108	aldh4a1	1
BP	GO:0045589	regulation of regulatory T cell differentiation	1/161	32/18866	0.240035	0.483823	0.447108	cr1	1
BP	GO:0046320	regulation of fatty acid oxidation	1/161	32/18866	0.240035	0.483823	0.447108	fabp3	1
BP	GO:0048741	skeletal muscle fiber development	1/161	32/18866	0.240035	0.483823	0.447108	selenon	1
BP	GO:0048841	regulation of axon extension involved in axon guidance	1/161	32/18866	0.240035	0.483823	0.447108	sema3e	1
BP	GO:0051085	chaperone cofactor-dependent protein refolding	1/161	32/18866	0.240035	0.483823	0.447108	hspa8	1
BP	GO:0051968	positive regulation of synaptic transmission, glutamatergic	1/161	32/18866	0.240035	0.483823	0.447108	glul	1
BP	GO:0097421	liver regeneration	1/161	32/18866	0.240035	0.483823	0.447108	rpl10	1
BP	GO:1901889	negative regulation of cell junction assembly	1/161	32/18866	0.240035	0.483823	0.447108	cbln1	1
BP	GO:1901976	regulation of cell cycle checkpoint	1/161	32/18866	0.240035	0.483823	0.447108	cry1	1
BP	GO:1902235	regulation of endoplasmic reticulum stress-induced intrinsic apoptotic signaling pathway	1/161	32/18866	0.240035	0.483823	0.447108	tmbim6	1
BP	GO:0099504	synaptic vesicle cycle	3/161	199/18866	0.241529	0.484859	0.448066	syndig1/syt2/amph	3
BP	GO:0002821	positive regulation of adaptive immune response	2/161	110/18866	0.241539	0.484859	0.448066	tfrc/slc22a13	2
BP	GO:0009141	nucleoside triphosphate metabolic process	2/161	110/18866	0.241539	0.484859	0.448066	pkm/aldoa	2
BP	GO:0090175	regulation of establishment of planar polarity	2/161	110/18866	0.241539	0.484859	0.448066	psma6/psmb9	2
BP	GO:1901989	positive regulation of cell cycle phase transition	2/161	110/18866	0.241539	0.484859	0.448066	plrg1/plcb1	2
BP	GO:0017038	protein import	3/161	200/18866	0.243801	0.486115	0.449226	samm50/txnip/hspa8	3
BP	GO:0051054	positive regulation of DNA metabolic process	3/161	200/18866	0.243801	0.486115	0.449226	tcp1/tfrc/hmgb1	3
BP	GO:1901888	regulation of cell junction assembly	3/161	200/18866	0.243801	0.486115	0.449226	syndig1/cbln1/adgrl3	3
BP	GO:2000377	regulation of reactive oxygen species metabolic process	3/161	200/18866	0.243801	0.486115	0.449226	gch1/prdx2/tmem106a	3
BP	GO:0016311	dephosphorylation	6/161	492/18866	0.244302	0.486115	0.449226	alpl/ppp1r9b/plpp2/pfkfb4/ppp1r3c/ppp1r1c	6
BP	GO:0035305	negative regulation of dephosphorylation	2/161	111/18866	0.244695	0.486115	0.449226	ppp1r9b/ppp1r1c	2
BP	GO:1903008	organelle disassembly	2/161	111/18866	0.244695	0.486115	0.449226	bnip3l/htra2	2
BP	GO:0006869	lipid transport	5/161	393/18866	0.245471	0.486115	0.449226	plscr1/fabp3/abcc2/cry1/abcd3	5
BP	GO:0002221	pattern recognition receptor signaling pathway	3/161	201/18866	0.246077	0.486115	0.449226	ctss/ltf/hmgb1	3
BP	GO:0031099	regeneration	3/161	201/18866	0.246077	0.486115	0.449226	pkm/ugt1a1/rpl10	3
BP	GO:0001975	response to amphetamine	1/161	33/18866	0.246531	0.486115	0.449226	ppp1r9b	1
BP	GO:0002691	regulation of cellular extravasation	1/161	33/18866	0.246531	0.486115	0.449226	plcb1	1
BP	GO:0009648	photoperiodism	1/161	33/18866	0.246531	0.486115	0.449226	cry1	1
BP	GO:0010039	response to iron ion	1/161	33/18866	0.246531	0.486115	0.449226	slc40a1	1
BP	GO:0021696	cerebellar cortex morphogenesis	1/161	33/18866	0.246531	0.486115	0.449226	cbln1	1
BP	GO:0021988	olfactory lobe development	1/161	33/18866	0.246531	0.486115	0.449226	crtac1	1
BP	GO:0033028	myeloid cell apoptotic process	1/161	33/18866	0.246531	0.486115	0.449226	tcp1	1
BP	GO:0034331	cell junction maintenance	1/161	33/18866	0.246531	0.486115	0.449226	cbln1	1
BP	GO:0042573	retinoic acid metabolic process	1/161	33/18866	0.246531	0.486115	0.449226	ugt1a1	1
BP	GO:0044319	wound healing, spreading of cells	1/161	33/18866	0.246531	0.486115	0.449226	pdcd10	1
BP	GO:0048384	retinoic acid receptor signaling pathway	1/161	33/18866	0.246531	0.486115	0.449226	calr	1
BP	GO:0090505	epiboly involved in wound healing	1/161	33/18866	0.246531	0.486115	0.449226	pdcd10	1
BP	GO:0031647	regulation of protein stability	4/161	296/18866	0.246732	0.48612	0.44923	pdcd10/tcp1/calr/hspa8	4
BP	GO:0050678	regulation of epithelial cell proliferation	5/161	395/18866	0.248655	0.489515	0.452368	pdcd10/mst1/glul/nlrc3/hmgb1	5
BP	GO:0002223	stimulatory C-type lectin receptor signaling pathway	2/161	113/18866	0.251012	0.490858	0.453609	psma6/psmb9	2
BP	GO:0060348	bone development	3/161	204/18866	0.252923	0.490858	0.453609	alpl/lox/ltf	3
BP	GO:0000038	very long-chain fatty acid metabolic process	1/161	34/18866	0.252972	0.490858	0.453609	abcd3	1
BP	GO:0000737	DNA catabolic process, endonucleolytic	1/161	34/18866	0.252972	0.490858	0.453609	hmgb1	1
BP	GO:0008156	negative regulation of DNA replication	1/161	34/18866	0.252972	0.490858	0.453609	s100a11	1
BP	GO:0009649	entrainment of circadian clock	1/161	34/18866	0.252972	0.490858	0.453609	cry1	1
BP	GO:0030851	granulocyte differentiation	1/161	34/18866	0.252972	0.490858	0.453609	c1qc	1
BP	GO:0032212	positive regulation of telomere maintenance via telomerase	1/161	34/18866	0.252972	0.490858	0.453609	tcp1	1
BP	GO:0036474	cell death in response to hydrogen peroxide	1/161	34/18866	0.252972	0.490858	0.453609	pdcd10	1
BP	GO:0042311	vasodilation	1/161	34/18866	0.252972	0.490858	0.453609	gch1	1
BP	GO:0042558	pteridine-containing compound metabolic process	1/161	34/18866	0.252972	0.490858	0.453609	gch1	1
BP	GO:0042759	long-chain fatty acid biosynthetic process	1/161	34/18866	0.252972	0.490858	0.453609	gpx4	1
BP	GO:0046685	response to arsenic-containing substance	1/161	34/18866	0.252972	0.490858	0.453609	abcc2	1
BP	GO:0048536	spleen development	1/161	34/18866	0.252972	0.490858	0.453609	slc40a1	1
BP	GO:0051482	positive regulation of cytosolic calcium ion concentration involved in phospholipase C-activating G protein-coupled signaling pathway	1/161	34/18866	0.252972	0.490858	0.453609	grm1	1
BP	GO:0090504	epiboly	1/161	34/18866	0.252972	0.490858	0.453609	pdcd10	1
BP	GO:2000352	negative regulation of endothelial cell apoptotic process	1/161	34/18866	0.252972	0.490858	0.453609	angptl4	1
BP	GO:1901653	cellular response to peptide	5/161	398/18866	0.253452	0.490858	0.453609	pkm/ppp1r9b/atp6v0e1/baiap2/pdk2	5
BP	GO:0031098	stress-activated protein kinase signaling cascade	4/161	300/18866	0.254161	0.490858	0.453609	pdcd10/plcb1/nphs1/hmgb1	4
BP	GO:0009062	fatty acid catabolic process	2/161	114/18866	0.254172	0.490858	0.453609	etfa/abcd3	2
BP	GO:0030004	cellular monovalent inorganic cation homeostasis	2/161	114/18866	0.254172	0.490858	0.453609	tmem199/atp6v0e1	2
BP	GO:0035966	response to topologically incorrect protein	3/161	205/18866	0.255212	0.490858	0.453609	calr/tmbim6/hspa8	3
BP	GO:0007162	negative regulation of cell adhesion	4/161	301/18866	0.256025	0.490858	0.453609	prdx2/sema3e/cd164/hmgb1	4
BP	GO:0010632	regulation of epithelial cell migration	4/161	301/18866	0.256025	0.490858	0.453609	pdcd10/calr/glul/hmgb1	4
BP	GO:0030449	regulation of complement activation	2/161	115/18866	0.257334	0.490858	0.453609	cr1/c1qc	2
BP	GO:0051261	protein depolymerization	2/161	115/18866	0.257334	0.490858	0.453609	ppp1r9b/hspa8	2
BP	GO:0050852	T cell receptor signaling pathway	3/161	206/18866	0.257504	0.490858	0.453609	psma6/hla-dra/psmb9	3
BP	GO:1902806	regulation of cell cycle G1/S phase transition	3/161	206/18866	0.257504	0.490858	0.453609	plpp2/plrg1/plcb1	3
BP	GO:0001914	regulation of T cell mediated cytotoxicity	1/161	35/18866	0.259359	0.490858	0.453609	slc22a13	1
BP	GO:0002183	cytoplasmic translational initiation	1/161	35/18866	0.259359	0.490858	0.453609	eif3f	1
BP	GO:0009112	nucleobase metabolic process	1/161	35/18866	0.259359	0.490858	0.453609	aldh6a1	1
BP	GO:0014046	dopamine secretion	1/161	35/18866	0.259359	0.490858	0.453609	syt2	1
BP	GO:0014059	regulation of dopamine secretion	1/161	35/18866	0.259359	0.490858	0.453609	syt2	1
BP	GO:0014904	myotube cell development	1/161	35/18866	0.259359	0.490858	0.453609	selenon	1
BP	GO:0019362	pyridine nucleotide metabolic process	1/161	35/18866	0.259359	0.490858	0.453609	slc22a13	1
BP	GO:0030262	apoptotic nuclear changes	1/161	35/18866	0.259359	0.490858	0.453609	hmgb1	1
BP	GO:0033687	osteoblast proliferation	1/161	35/18866	0.259359	0.490858	0.453609	ltf	1
BP	GO:0034390	smooth muscle cell apoptotic process	1/161	35/18866	0.259359	0.490858	0.453609	pde1a	1
BP	GO:0034391	regulation of smooth muscle cell apoptotic process	1/161	35/18866	0.259359	0.490858	0.453609	pde1a	1
BP	GO:0042407	cristae formation	1/161	35/18866	0.259359	0.490858	0.453609	samm50	1
BP	GO:0045066	regulatory T cell differentiation	1/161	35/18866	0.259359	0.490858	0.453609	cr1	1
BP	GO:0045922	negative regulation of fatty acid metabolic process	1/161	35/18866	0.259359	0.490858	0.453609	slc22a13	1
BP	GO:0046496	nicotinamide nucleotide metabolic process	1/161	35/18866	0.259359	0.490858	0.453609	slc22a13	1
BP	GO:0060338	regulation of type I interferon-mediated signaling pathway	1/161	35/18866	0.259359	0.490858	0.453609	usp18	1
BP	GO:0071312	cellular response to alkaloid	1/161	35/18866	0.259359	0.490858	0.453609	ppp1r9b	1
BP	GO:0072525	pyridine-containing compound biosynthetic process	1/161	35/18866	0.259359	0.490858	0.453609	slc22a13	1
BP	GO:0098751	bone cell development	1/161	35/18866	0.259359	0.490858	0.453609	ltf	1
BP	GO:1900016	negative regulation of cytokine production involved in inflammatory response	1/161	35/18866	0.259359	0.490858	0.453609	nlrc3	1
BP	GO:1901223	negative regulation of NIK/NF-kappaB signaling	1/161	35/18866	0.259359	0.490858	0.453609	nlrc3	1
BP	GO:1905606	regulation of presynapse assembly	1/161	35/18866	0.259359	0.490858	0.453609	cbln1	1
BP	GO:1901343	negative regulation of vasculature development	3/161	207/18866	0.259798	0.49131	0.454027	pdcd10/tie1/sema3e	3
BP	GO:0002220	innate immune response activating cell surface receptor signaling pathway	2/161	116/18866	0.260496	0.492248	0.454894	psma6/psmb9	2
BP	GO:0045766	positive regulation of angiogenesis	3/161	208/18866	0.262095	0.494508	0.456983	pkm/angptl4/tie1	3
BP	GO:0072522	purine-containing compound biosynthetic process	3/161	208/18866	0.262095	0.494508	0.456983	pkm/aldoa/pdk2	3
BP	GO:0002758	innate immune response-activating signal transduction	2/161	117/18866	0.263658	0.495034	0.457468	psma6/psmb9	2
BP	GO:0030282	bone mineralization	2/161	117/18866	0.263658	0.495034	0.457468	lox/ltf	2
BP	GO:0043666	regulation of phosphoprotein phosphatase activity	2/161	117/18866	0.263658	0.495034	0.457468	ppp1r9b/ppp1r1c	2
BP	GO:0051341	regulation of oxidoreductase activity	2/161	117/18866	0.263658	0.495034	0.457468	gch1/pdk2	2
BP	GO:0001569	branching involved in blood vessel morphogenesis	1/161	36/18866	0.265691	0.495034	0.457468	sema3e	1
BP	GO:0001893	maternal placenta development	1/161	36/18866	0.265691	0.495034	0.457468	prdx3	1
BP	GO:0002701	negative regulation of production of molecular mediator of immune response	1/161	36/18866	0.265691	0.495034	0.457468	tmbim6	1
BP	GO:0009595	detection of biotic stimulus	1/161	36/18866	0.265691	0.495034	0.457468	ssc5d	1
BP	GO:0032205	negative regulation of telomere maintenance	1/161	36/18866	0.265691	0.495034	0.457468	hnrnpc	1
BP	GO:0033280	response to vitamin D	1/161	36/18866	0.265691	0.495034	0.457468	alpl	1
BP	GO:0051973	positive regulation of telomerase activity	1/161	36/18866	0.265691	0.495034	0.457468	tcp1	1
BP	GO:0070873	regulation of glycogen metabolic process	1/161	36/18866	0.265691	0.495034	0.457468	ppp1r3c	1
BP	GO:0097484	dendrite extension	1/161	36/18866	0.265691	0.495034	0.457468	syt2	1
BP	GO:0099174	regulation of presynapse organization	1/161	36/18866	0.265691	0.495034	0.457468	cbln1	1
BP	GO:1901099	negative regulation of signal transduction in absence of ligand	1/161	36/18866	0.265691	0.495034	0.457468	prdx2	1
BP	GO:2001240	negative regulation of extrinsic apoptotic signaling pathway in absence of ligand	1/161	36/18866	0.265691	0.495034	0.457468	prdx2	1
BP	GO:0043547	positive regulation of GTPase activity	5/161	406/18866	0.266355	0.495034	0.457468	nprl2/gdi2/rgs6/rap1gap/plcb1	5
BP	GO:0000956	nuclear-transcribed mRNA catabolic process	3/161	210/18866	0.266698	0.495034	0.457468	rpl28/rps14/rpl10	3
BP	GO:0006805	xenobiotic metabolic process	2/161	118/18866	0.266821	0.495034	0.457468	ugt1a1/abcc2	2
BP	GO:0021987	cerebral cortex development	2/161	118/18866	0.266821	0.495034	0.457468	ppp1r9b/plcb1	2
BP	GO:0050868	negative regulation of T cell activation	2/161	118/18866	0.266821	0.495034	0.457468	prdx2/hmgb1	2
BP	GO:2000736	regulation of stem cell differentiation	2/161	118/18866	0.266821	0.495034	0.457468	psma6/psmb9	2
BP	GO:0050679	positive regulation of epithelial cell proliferation	3/161	211/18866	0.269003	0.49817	0.460367	mst1/glul/hmgb1	3
BP	GO:0010822	positive regulation of mitochondrion organization	2/161	119/18866	0.269984	0.49817	0.460367	ablim3/htra2	2
BP	GO:0006921	cellular component disassembly involved in execution phase of apoptosis	1/161	37/18866	0.27197	0.49817	0.460367	hmgb1	1
BP	GO:0032717	negative regulation of interleukin-8 production	1/161	37/18866	0.27197	0.49817	0.460367	ssc5d	1
BP	GO:0043243	positive regulation of protein-containing complex disassembly	1/161	37/18866	0.27197	0.49817	0.460367	fyco1	1
BP	GO:0045070	positive regulation of viral genome replication	1/161	37/18866	0.27197	0.49817	0.460367	hspa8	1
BP	GO:0045191	regulation of isotype switching	1/161	37/18866	0.27197	0.49817	0.460367	tfrc	1
BP	GO:0045730	respiratory burst	1/161	37/18866	0.27197	0.49817	0.460367	prdx2	1
BP	GO:0048846	axon extension involved in axon guidance	1/161	37/18866	0.27197	0.49817	0.460367	sema3e	1
BP	GO:0051084	'de novo' posttranslational protein folding	1/161	37/18866	0.27197	0.49817	0.460367	hspa8	1
BP	GO:0060260	regulation of transcription initiation from RNA polymerase II promoter	1/161	37/18866	0.27197	0.49817	0.460367	hmgb1	1
BP	GO:0070897	transcription preinitiation complex assembly	1/161	37/18866	0.27197	0.49817	0.460367	hmgb1	1
BP	GO:0090322	regulation of superoxide metabolic process	1/161	37/18866	0.27197	0.49817	0.460367	gch1	1
BP	GO:0098926	postsynaptic signal transduction	1/161	37/18866	0.27197	0.49817	0.460367	plcb1	1
BP	GO:1902284	neuron projection extension involved in neuron projection guidance	1/161	37/18866	0.27197	0.49817	0.460367	sema3e	1
BP	GO:1904358	positive regulation of telomere maintenance via telomere lengthening	1/161	37/18866	0.27197	0.49817	0.460367	tcp1	1
BP	GO:2000785	regulation of autophagosome assembly	1/161	37/18866	0.27197	0.49817	0.460367	nprl2	1
BP	GO:0042254	ribosome biogenesis	4/161	310/18866	0.272927	0.49955	0.461642	rps14/glul/rpl10/ddx17	4
BP	GO:0007254	JNK cascade	3/161	213/18866	0.27362	0.50007	0.462123	plcb1/nphs1/hmgb1	3
BP	GO:0030073	insulin secretion	3/161	213/18866	0.27362	0.50007	0.462123	glul/ccdc186/slc30a8	3
BP	GO:0032612	interleukin-1 production	2/161	121/18866	0.276308	0.501324	0.463281	tmem106a/hmgb1	2
BP	GO:1900542	regulation of purine nucleotide metabolic process	2/161	121/18866	0.276308	0.501324	0.463281	pfkfb4/pdk2	2
BP	GO:0000462	maturation of SSU-rRNA from tricistronic rRNA transcript (SSU-rRNA, 5.8S rRNA, LSU-rRNA)	1/161	38/18866	0.278195	0.501324	0.463281	rps14	1
BP	GO:0002385	mucosal immune response	1/161	38/18866	0.278195	0.501324	0.463281	ltf	1
BP	GO:0006084	acetyl-CoA metabolic process	1/161	38/18866	0.278195	0.501324	0.463281	pdk2	1
BP	GO:0006298	mismatch repair	1/161	38/18866	0.278195	0.501324	0.463281	hmgb1	1
BP	GO:0007223	Wnt signaling pathway, calcium modulating pathway	1/161	38/18866	0.278195	0.501324	0.463281	plcb1	1
BP	GO:0010661	positive regulation of muscle cell apoptotic process	1/161	38/18866	0.278195	0.501324	0.463281	capn2	1
BP	GO:0030224	monocyte differentiation	1/161	38/18866	0.278195	0.501324	0.463281	apcs	1
BP	GO:0032689	negative regulation of interferon-gamma production	1/161	38/18866	0.278195	0.501324	0.463281	hmgb1	1
BP	GO:0032733	positive regulation of interleukin-10 production	1/161	38/18866	0.278195	0.501324	0.463281	hmgb1	1
BP	GO:0032885	regulation of polysaccharide biosynthetic process	1/161	38/18866	0.278195	0.501324	0.463281	ppp1r3c	1
BP	GO:0046596	regulation of viral entry into host cell	1/161	38/18866	0.278195	0.501324	0.463281	apcs	1
BP	GO:0048009	insulin-like growth factor receptor signaling pathway	1/161	38/18866	0.278195	0.501324	0.463281	plcb1	1
BP	GO:0051930	regulation of sensory perception of pain	1/161	38/18866	0.278195	0.501324	0.463281	grm1	1
BP	GO:1900026	positive regulation of substrate adhesion-dependent cell spreading	1/161	38/18866	0.278195	0.501324	0.463281	calr	1
BP	GO:1903131	mononuclear cell differentiation	1/161	38/18866	0.278195	0.501324	0.463281	apcs	1
BP	GO:1903432	regulation of TORC1 signaling	1/161	38/18866	0.278195	0.501324	0.463281	rragc	1
BP	GO:2000403	positive regulation of lymphocyte migration	1/161	38/18866	0.278195	0.501324	0.463281	cxcl14	1
BP	GO:0006690	icosanoid metabolic process	2/161	122/18866	0.279469	0.50325	0.465061	prxl2b/gpx4	2
BP	GO:0046879	hormone secretion	4/161	314/18866	0.280502	0.504473	0.466191	glul/ccdc186/cry1/slc30a8	4
BP	GO:0051651	maintenance of location in cell	3/161	216/18866	0.280561	0.504473	0.466191	selenon/calr/slc30a8	3
BP	GO:0006140	regulation of nucleotide metabolic process	2/161	123/18866	0.28263	0.506336	0.467913	pfkfb4/pdk2	2
BP	GO:0071466	cellular response to xenobiotic stimulus	2/161	123/18866	0.28263	0.506336	0.467913	ugt1a1/abcc2	2
BP	GO:0006778	porphyrin-containing compound metabolic process	1/161	39/18866	0.284367	0.506336	0.467913	ugt1a1	1
BP	GO:0007340	acrosome reaction	1/161	39/18866	0.284367	0.506336	0.467913	plcb1	1
BP	GO:0010831	positive regulation of myotube differentiation	1/161	39/18866	0.284367	0.506336	0.467913	capn2	1
BP	GO:0030866	cortical actin cytoskeleton organization	1/161	39/18866	0.284367	0.506336	0.467913	calr	1
BP	GO:0050775	positive regulation of dendrite morphogenesis	1/161	39/18866	0.284367	0.506336	0.467913	baiap2	1
BP	GO:0051931	regulation of sensory perception	1/161	39/18866	0.284367	0.506336	0.467913	grm1	1
BP	GO:0055090	acylglycerol homeostasis	1/161	39/18866	0.284367	0.506336	0.467913	angptl4	1
BP	GO:0070328	triglyceride homeostasis	1/161	39/18866	0.284367	0.506336	0.467913	angptl4	1
BP	GO:0072529	pyrimidine-containing compound catabolic process	1/161	39/18866	0.284367	0.506336	0.467913	aldh6a1	1
BP	GO:1902229	regulation of intrinsic apoptotic signaling pathway in response to DNA damage	1/161	39/18866	0.284367	0.506336	0.467913	ackr3	1
BP	GO:2000279	negative regulation of DNA biosynthetic process	1/161	39/18866	0.284367	0.506336	0.467913	hnrnpc	1
BP	GO:0001736	establishment of planar polarity	2/161	124/18866	0.285789	0.506336	0.467913	psma6/psmb9	2
BP	GO:0002698	negative regulation of immune effector process	2/161	124/18866	0.285789	0.506336	0.467913	cr1/tmbim6	2
BP	GO:0007164	establishment of tissue polarity	2/161	124/18866	0.285789	0.506336	0.467913	psma6/psmb9	2
BP	GO:0010633	negative regulation of epithelial cell migration	2/161	124/18866	0.285789	0.506336	0.467913	pdcd10/hmgb1	2
BP	GO:0031929	TOR signaling	2/161	124/18866	0.285789	0.506336	0.467913	rragc/nprl2	2
BP	GO:0051208	sequestering of calcium ion	2/161	124/18866	0.285789	0.506336	0.467913	selenon/calr	2
BP	GO:0034605	cellular response to heat	2/161	125/18866	0.288947	0.506336	0.467913	htra2/hspa8	2
BP	GO:0017148	negative regulation of translation	3/161	220/18866	0.28984	0.506336	0.467913	calr/cirbp/srp9	3
BP	GO:0099003	vesicle-mediated transport in synapse	3/161	220/18866	0.28984	0.506336	0.467913	syndig1/syt2/amph	3
BP	GO:0007568	aging	4/161	319/18866	0.290017	0.506336	0.467913	ppp1r9b/calr/gpx4/htra2	4
BP	GO:0002714	positive regulation of B cell mediated immunity	1/161	40/18866	0.290487	0.506336	0.467913	tfrc	1
BP	GO:0002891	positive regulation of immunoglobulin mediated immune response	1/161	40/18866	0.290487	0.506336	0.467913	tfrc	1
BP	GO:0006623	protein targeting to vacuole	1/161	40/18866	0.290487	0.506336	0.467913	hspa8	1
BP	GO:0009069	serine family amino acid metabolic process	1/161	40/18866	0.290487	0.506336	0.467913	gcsh	1
BP	GO:0009072	aromatic amino acid family metabolic process	1/161	40/18866	0.290487	0.506336	0.467913	asrgl1	1
BP	GO:0009187	cyclic nucleotide metabolic process	1/161	40/18866	0.290487	0.506336	0.467913	pde1a	1
BP	GO:0010939	regulation of necrotic cell death	1/161	40/18866	0.290487	0.506336	0.467913	hebp2	1
BP	GO:0016572	histone phosphorylation	1/161	40/18866	0.290487	0.506336	0.467913	mst1	1
BP	GO:0021587	cerebellum morphogenesis	1/161	40/18866	0.290487	0.506336	0.467913	cbln1	1
BP	GO:0030501	positive regulation of bone mineralization	1/161	40/18866	0.290487	0.506336	0.467913	ltf	1
BP	GO:0032892	positive regulation of organic acid transport	1/161	40/18866	0.290487	0.506336	0.467913	fabp3	1
BP	GO:0034142	toll-like receptor 4 signaling pathway	1/161	40/18866	0.290487	0.506336	0.467913	ltf	1
BP	GO:0035735	intraciliary transport involved in cilium assembly	1/161	40/18866	0.290487	0.506336	0.467913	dynll2	1
BP	GO:0042417	dopamine metabolic process	1/161	40/18866	0.290487	0.506336	0.467913	gch1	1
BP	GO:0043403	skeletal muscle tissue regeneration	1/161	40/18866	0.290487	0.506336	0.467913	pkm	1
BP	GO:0043902	positive regulation of multi-organism process	1/161	40/18866	0.290487	0.506336	0.467913	plcb1	1
BP	GO:0046636	negative regulation of alpha-beta T cell activation	1/161	40/18866	0.290487	0.506336	0.467913	hmgb1	1
BP	GO:0071526	semaphorin-plexin signaling pathway	1/161	40/18866	0.290487	0.506336	0.467913	sema3e	1
BP	GO:0097352	autophagosome maturation	1/161	40/18866	0.290487	0.506336	0.467913	fyco1	1
BP	GO:0140353	lipid export from cell	1/161	40/18866	0.290487	0.506336	0.467913	cry1	1
BP	GO:0034612	response to tumor necrosis factor	4/161	320/18866	0.291925	0.507814	0.469279	gch1/abcc2/psma6/psmb9	4
BP	GO:0055007	cardiac muscle cell differentiation	2/161	126/18866	0.292103	0.507814	0.469279	calr/nebl	2
BP	GO:0008154	actin polymerization or depolymerization	3/161	221/18866	0.292164	0.507814	0.469279	ppp1r9b/baiap2/nphs1	3
BP	GO:0071241	cellular response to inorganic substance	3/161	221/18866	0.292164	0.507814	0.469279	calr/syt2/slc40a1	3
BP	GO:0097529	myeloid leukocyte migration	3/161	222/18866	0.29449	0.510374	0.471644	mst1/plcb1/hmgb1	3
BP	GO:0001941	postsynaptic membrane organization	1/161	41/18866	0.296554	0.510374	0.471644	zmynd8	1
BP	GO:0002251	organ or tissue specific immune response	1/161	41/18866	0.296554	0.510374	0.471644	ltf	1
BP	GO:0006458	'de novo' protein folding	1/161	41/18866	0.296554	0.510374	0.471644	hspa8	1
BP	GO:0007618	mating	1/161	41/18866	0.296554	0.510374	0.471644	ppp1r9b	1
BP	GO:0030890	positive regulation of B cell proliferation	1/161	41/18866	0.296554	0.510374	0.471644	tfrc	1
BP	GO:0033574	response to testosterone	1/161	41/18866	0.296554	0.510374	0.471644	calr	1
BP	GO:0050832	defense response to fungus	1/161	41/18866	0.296554	0.510374	0.471644	ltf	1
BP	GO:0051354	negative regulation of oxidoreductase activity	1/161	41/18866	0.296554	0.510374	0.471644	pdk2	1
BP	GO:0070317	negative regulation of G0 to G1 transition	1/161	41/18866	0.296554	0.510374	0.471644	yaf2	1
BP	GO:0071548	response to dexamethasone	1/161	41/18866	0.296554	0.510374	0.471644	abcc2	1
BP	GO:0072524	pyridine-containing compound metabolic process	1/161	41/18866	0.296554	0.510374	0.471644	slc22a13	1
BP	GO:0089718	amino acid import across plasma membrane	1/161	41/18866	0.296554	0.510374	0.471644	slc47a1	1
BP	GO:1901998	toxin transport	1/161	41/18866	0.296554	0.510374	0.471644	tcp1	1
BP	GO:0016485	protein processing	3/161	223/18866	0.296816	0.510465	0.471729	ctss/htra2/cpxm1	3
BP	GO:0050727	regulation of inflammatory response	5/161	425/18866	0.297553	0.511201	0.472409	apcs/usp18/gpx4/nlrc3/psma6	5
BP	GO:0009895	negative regulation of catabolic process	4/161	323/18866	0.297662	0.511201	0.472409	cirbp/qsox1/htra2/hnrnpc	4
BP	GO:0001504	neurotransmitter uptake	1/161	42/18866	0.302571	0.517094	0.477854	glul	1
BP	GO:0002707	negative regulation of lymphocyte mediated immunity	1/161	42/18866	0.302571	0.517094	0.477854	cr1	1
BP	GO:0009268	response to pH	1/161	42/18866	0.302571	0.517094	0.477854	ctss	1
BP	GO:0046006	regulation of activated T cell proliferation	1/161	42/18866	0.302571	0.517094	0.477854	hmgb1	1
BP	GO:0048246	macrophage chemotaxis	1/161	42/18866	0.302571	0.517094	0.477854	mst1	1
BP	GO:0051602	response to electrical stimulus	1/161	42/18866	0.302571	0.517094	0.477854	grm1	1
BP	GO:1900371	regulation of purine nucleotide biosynthetic process	1/161	42/18866	0.302571	0.517094	0.477854	pdk2	1
BP	GO:0008037	cell recognition	3/161	226/18866	0.303802	0.518474	0.47913	crtac1/tcp1/aldoa	3
BP	GO:2001020	regulation of response to DNA damage stimulus	3/161	226/18866	0.303802	0.518474	0.47913	ackr3/cry1/hmgb1	3
BP	GO:0009410	response to xenobiotic stimulus	2/161	130/18866	0.304709	0.519661	0.480226	ugt1a1/abcc2	2
BP	GO:0046887	positive regulation of hormone secretion	2/161	131/18866	0.307855	0.52003	0.480568	glul/slc30a8	2
BP	GO:0000413	protein peptidyl-prolyl isomerization	1/161	43/18866	0.308536	0.52003	0.480568	nktr	1
BP	GO:0001953	negative regulation of cell-matrix adhesion	1/161	43/18866	0.308536	0.52003	0.480568	sema3e	1
BP	GO:0002823	negative regulation of adaptive immune response based on somatic recombination of immune receptors built from immunoglobulin superfamily domains	1/161	43/18866	0.308536	0.52003	0.480568	cr1	1
BP	GO:0006308	DNA catabolic process	1/161	43/18866	0.308536	0.52003	0.480568	hmgb1	1
BP	GO:0015701	bicarbonate transport	1/161	43/18866	0.308536	0.52003	0.480568	slc4a11	1
BP	GO:0017158	regulation of calcium ion-dependent exocytosis	1/161	43/18866	0.308536	0.52003	0.480568	syt2	1
BP	GO:0019432	triglyceride biosynthetic process	1/161	43/18866	0.308536	0.52003	0.480568	gpat4	1
BP	GO:0030517	negative regulation of axon extension	1/161	43/18866	0.308536	0.52003	0.480568	sema3e	1
BP	GO:0030808	regulation of nucleotide biosynthetic process	1/161	43/18866	0.308536	0.52003	0.480568	pdk2	1
BP	GO:0032008	positive regulation of TOR signaling	1/161	43/18866	0.308536	0.52003	0.480568	rragc	1
BP	GO:0040019	positive regulation of embryonic development	1/161	43/18866	0.308536	0.52003	0.480568	plcb1	1
BP	GO:0045124	regulation of bone resorption	1/161	43/18866	0.308536	0.52003	0.480568	tfrc	1
BP	GO:0045823	positive regulation of heart contraction	1/161	43/18866	0.308536	0.52003	0.480568	gch1	1
BP	GO:0061462	protein localization to lysosome	1/161	43/18866	0.308536	0.52003	0.480568	hspa8	1
BP	GO:0090207	regulation of triglyceride metabolic process	1/161	43/18866	0.308536	0.52003	0.480568	pnpla2	1
BP	GO:1901031	regulation of response to reactive oxygen species	1/161	43/18866	0.308536	0.52003	0.480568	gch1	1
BP	GO:0006836	neurotransmitter transport	3/161	229/18866	0.310796	0.522911	0.48323	glul/syt2/hspa8	3
BP	GO:0051648	vesicle localization	3/161	229/18866	0.310796	0.522911	0.48323	ccdc186/syndig1/fyco1	3
BP	GO:0010595	positive regulation of endothelial cell migration	2/161	132/18866	0.310998	0.522911	0.48323	calr/hmgb1	2
BP	GO:0071375	cellular response to peptide hormone stimulus	4/161	330/18866	0.311099	0.522911	0.48323	pkm/atp6v0e1/baiap2/pdk2	4
BP	GO:0007015	actin filament organization	5/161	434/18866	0.312547	0.523513	0.483787	ppp1r9b/baiap2/aldoa/nphs1/nebl	5
BP	GO:0001913	T cell mediated cytotoxicity	1/161	44/18866	0.31445	0.523513	0.483787	slc22a13	1
BP	GO:0006195	purine nucleotide catabolic process	1/161	44/18866	0.31445	0.523513	0.483787	pde1a	1
BP	GO:0021575	hindbrain morphogenesis	1/161	44/18866	0.31445	0.523513	0.483787	cbln1	1
BP	GO:0031670	cellular response to nutrient	1/161	44/18866	0.31445	0.523513	0.483787	pdk2	1
BP	GO:0032881	regulation of polysaccharide metabolic process	1/161	44/18866	0.31445	0.523513	0.483787	ppp1r3c	1
BP	GO:0033003	regulation of mast cell activation	1/161	44/18866	0.31445	0.523513	0.483787	plscr1	1
BP	GO:0042088	T-helper 1 type immune response	1/161	44/18866	0.31445	0.523513	0.483787	hmgb1	1
BP	GO:0044060	regulation of endocrine process	1/161	44/18866	0.31445	0.523513	0.483787	cry1	1
BP	GO:0045332	phospholipid translocation	1/161	44/18866	0.31445	0.523513	0.483787	plscr1	1
BP	GO:0097028	dendritic cell differentiation	1/161	44/18866	0.31445	0.523513	0.483787	hmgb1	1
BP	GO:1902667	regulation of axon guidance	1/161	44/18866	0.31445	0.523513	0.483787	sema3e	1
BP	GO:1903539	protein localization to postsynaptic membrane	1/161	44/18866	0.31445	0.523513	0.483787	lgi1	1
BP	GO:1905521	regulation of macrophage migration	1/161	44/18866	0.31445	0.523513	0.483787	mst1	1
BP	GO:0050863	regulation of T cell activation	4/161	332/18866	0.31495	0.52399	0.484227	prdx2/cr1/tfrc/hmgb1	4
BP	GO:0002920	regulation of humoral immune response	2/161	134/18866	0.317275	0.527141	0.487139	cr1/c1qc	2
BP	GO:0034754	cellular hormone metabolic process	2/161	134/18866	0.317275	0.527141	0.487139	ugt1a1/pnpla2	2
BP	GO:0002639	positive regulation of immunoglobulin production	1/161	45/18866	0.320314	0.527694	0.48765	tfrc	1
BP	GO:0032722	positive regulation of chemokine production	1/161	45/18866	0.320314	0.527694	0.48765	hmgb1	1
BP	GO:0034105	positive regulation of tissue remodeling	1/161	45/18866	0.320314	0.527694	0.48765	tfrc	1
BP	GO:0035094	response to nicotine	1/161	45/18866	0.320314	0.527694	0.48765	ppp1r9b	1
BP	GO:0043090	amino acid import	1/161	45/18866	0.320314	0.527694	0.48765	slc47a1	1
BP	GO:0045911	positive regulation of DNA recombination	1/161	45/18866	0.320314	0.527694	0.48765	tfrc	1
BP	GO:0046189	phenol-containing compound biosynthetic process	1/161	45/18866	0.320314	0.527694	0.48765	gch1	1
BP	GO:0046839	phospholipid dephosphorylation	1/161	45/18866	0.320314	0.527694	0.48765	plpp2	1
BP	GO:0051204	protein insertion into mitochondrial membrane	1/161	45/18866	0.320314	0.527694	0.48765	samm50	1
BP	GO:0052372	modulation by symbiont of entry into host	1/161	45/18866	0.320314	0.527694	0.48765	apcs	1
BP	GO:0070316	regulation of G0 to G1 transition	1/161	45/18866	0.320314	0.527694	0.48765	yaf2	1
BP	GO:0006414	translational elongation	2/161	135/18866	0.320409	0.527694	0.48765	eef1a1/srp9	2
BP	GO:0032368	regulation of lipid transport	2/161	135/18866	0.320409	0.527694	0.48765	fabp3/cry1	2
BP	GO:0007050	cell cycle arrest	3/161	234/18866	0.322463	0.53072	0.490447	ppp1r9b/rragc/calr	3
BP	GO:0045727	positive regulation of translation	2/161	136/18866	0.323539	0.530859	0.490575	pkm/cirbp	2
BP	GO:0050671	positive regulation of lymphocyte proliferation	2/161	136/18866	0.323539	0.530859	0.490575	tfrc/hmgb1	2
BP	GO:0045444	fat cell differentiation	3/161	235/18866	0.324797	0.530859	0.490575	aldh6a1/fabp3/plcb1	3
BP	GO:1904018	positive regulation of vasculature development	3/161	235/18866	0.324797	0.530859	0.490575	pkm/angptl4/tie1	3
BP	GO:0005978	glycogen biosynthetic process	1/161	46/18866	0.326128	0.530859	0.490575	ppp1r3c	1
BP	GO:0009250	glucan biosynthetic process	1/161	46/18866	0.326128	0.530859	0.490575	ppp1r3c	1
BP	GO:0032007	negative regulation of TOR signaling	1/161	46/18866	0.326128	0.530859	0.490575	nprl2	1
BP	GO:0032570	response to progesterone	1/161	46/18866	0.326128	0.530859	0.490575	txnip	1
BP	GO:0038202	TORC1 signaling	1/161	46/18866	0.326128	0.530859	0.490575	rragc	1
BP	GO:0045023	G0 to G1 transition	1/161	46/18866	0.326128	0.530859	0.490575	yaf2	1
BP	GO:0048538	thymus development	1/161	46/18866	0.326128	0.530859	0.490575	prdx2	1
BP	GO:0050798	activated T cell proliferation	1/161	46/18866	0.326128	0.530859	0.490575	hmgb1	1
BP	GO:0051489	regulation of filopodium assembly	1/161	46/18866	0.326128	0.530859	0.490575	zmynd8	1
BP	GO:1904407	positive regulation of nitric oxide metabolic process	1/161	46/18866	0.326128	0.530859	0.490575	tmem106a	1
BP	GO:2000142	regulation of DNA-templated transcription, initiation	1/161	46/18866	0.326128	0.530859	0.490575	hmgb1	1
BP	GO:0019730	antimicrobial humoral response	2/161	137/18866	0.326666	0.530859	0.490575	cxcl14/ltf	2
BP	GO:0032273	positive regulation of protein polymerization	2/161	137/18866	0.326666	0.530859	0.490575	baiap2/nphs1	2
BP	GO:0032946	positive regulation of mononuclear cell proliferation	2/161	137/18866	0.326666	0.530859	0.490575	tfrc/hmgb1	2
BP	GO:1903038	negative regulation of leukocyte cell-cell adhesion	2/161	137/18866	0.326666	0.530859	0.490575	prdx2/hmgb1	2
BP	GO:0032872	regulation of stress-activated MAPK cascade	3/161	237/18866	0.329466	0.532988	0.492542	pdcd10/plcb1/hmgb1	3
BP	GO:0002705	positive regulation of leukocyte mediated immunity	2/161	138/18866	0.329789	0.532988	0.492542	tfrc/slc22a13	2
BP	GO:0033865	nucleoside bisphosphate metabolic process	2/161	138/18866	0.329789	0.532988	0.492542	gpat4/pdk2	2
BP	GO:0033875	ribonucleoside bisphosphate metabolic process	2/161	138/18866	0.329789	0.532988	0.492542	gpat4/pdk2	2
BP	GO:0034032	purine nucleoside bisphosphate metabolic process	2/161	138/18866	0.329789	0.532988	0.492542	gpat4/pdk2	2
BP	GO:0046330	positive regulation of JNK cascade	2/161	138/18866	0.329789	0.532988	0.492542	plcb1/hmgb1	2
BP	GO:0034249	negative regulation of cellular amide metabolic process	3/161	238/18866	0.3318	0.532988	0.492542	calr/cirbp/srp9	3
BP	GO:0014075	response to amine	1/161	47/18866	0.331893	0.532988	0.492542	ppp1r9b	1
BP	GO:0030225	macrophage differentiation	1/161	47/18866	0.331893	0.532988	0.492542	c1qc	1
BP	GO:0032369	negative regulation of lipid transport	1/161	47/18866	0.331893	0.532988	0.492542	cry1	1
BP	GO:0032480	negative regulation of type I interferon production	1/161	47/18866	0.331893	0.532988	0.492542	nlrc3	1
BP	GO:0034204	lipid translocation	1/161	47/18866	0.331893	0.532988	0.492542	plscr1	1
BP	GO:0035850	epithelial cell differentiation involved in kidney development	1/161	47/18866	0.331893	0.532988	0.492542	nphs1	1
BP	GO:0042572	retinol metabolic process	1/161	47/18866	0.331893	0.532988	0.492542	pnpla2	1
BP	GO:0045776	negative regulation of blood pressure	1/161	47/18866	0.331893	0.532988	0.492542	gch1	1
BP	GO:0046677	response to antibiotic	1/161	47/18866	0.331893	0.532988	0.492542	alpl	1
BP	GO:0050919	negative chemotaxis	1/161	47/18866	0.331893	0.532988	0.492542	sema3e	1
BP	GO:0060986	endocrine hormone secretion	1/161	47/18866	0.331893	0.532988	0.492542	cry1	1
BP	GO:0035304	regulation of protein dephosphorylation	2/161	139/18866	0.332908	0.534267	0.493725	ppp1r9b/ppp1r1c	2
BP	GO:1901990	regulation of mitotic cell cycle phase transition	5/161	448/18866	0.336067	0.536537	0.495822	ppp1r9b/plrg1/psma6/plcb1/psmb9	5
BP	GO:0070302	regulation of stress-activated protein kinase signaling cascade	3/161	240/18866	0.336468	0.536537	0.495822	pdcd10/plcb1/hmgb1	3
BP	GO:0002820	negative regulation of adaptive immune response	1/161	48/18866	0.337609	0.536537	0.495822	cr1	1
BP	GO:0009409	response to cold	1/161	48/18866	0.337609	0.536537	0.495822	cirbp	1
BP	GO:0014911	positive regulation of smooth muscle cell migration	1/161	48/18866	0.337609	0.536537	0.495822	s100a11	1
BP	GO:0032648	regulation of interferon-beta production	1/161	48/18866	0.337609	0.536537	0.495822	nlrc3	1
BP	GO:0042220	response to cocaine	1/161	48/18866	0.337609	0.536537	0.495822	adgrl3	1
BP	GO:0043370	regulation of CD4-positive, alpha-beta T cell differentiation	1/161	48/18866	0.337609	0.536537	0.495822	hmgb1	1
BP	GO:0051972	regulation of telomerase activity	1/161	48/18866	0.337609	0.536537	0.495822	tcp1	1
BP	GO:0061001	regulation of dendritic spine morphogenesis	1/161	48/18866	0.337609	0.536537	0.495822	baiap2	1
BP	GO:0062237	protein localization to postsynapse	1/161	48/18866	0.337609	0.536537	0.495822	lgi1	1
BP	GO:0070169	positive regulation of biomineral tissue development	1/161	48/18866	0.337609	0.536537	0.495822	ltf	1
BP	GO:0090382	phagosome maturation	1/161	48/18866	0.337609	0.536537	0.495822	atp6v0e1	1
BP	GO:0110151	positive regulation of biomineralization	1/161	48/18866	0.337609	0.536537	0.495822	ltf	1
BP	GO:1904036	negative regulation of epithelial cell apoptotic process	1/161	48/18866	0.337609	0.536537	0.495822	angptl4	1
BP	GO:0038093	Fc receptor signaling pathway	3/161	241/18866	0.338801	0.538083	0.497251	baiap2/psma6/psmb9	3
BP	GO:0071902	positive regulation of protein serine/threonine kinase activity	4/161	345/18866	0.34007	0.538899	0.498005	pdcd10/prdx2/ltf/grm1	4
BP	GO:0030879	mammary gland development	2/161	142/18866	0.34224	0.538899	0.498005	mst1/gpat4	2
BP	GO:0031333	negative regulation of protein-containing complex assembly	2/161	142/18866	0.34224	0.538899	0.498005	nlrc3/hmgb1	2
BP	GO:0002067	glandular epithelial cell differentiation	1/161	49/18866	0.343276	0.538899	0.498005	gpat4	1
BP	GO:0002673	regulation of acute inflammatory response	1/161	49/18866	0.343276	0.538899	0.498005	apcs	1
BP	GO:0002686	negative regulation of leukocyte migration	1/161	49/18866	0.343276	0.538899	0.498005	plcb1	1
BP	GO:0006654	phosphatidic acid biosynthetic process	1/161	49/18866	0.343276	0.538899	0.498005	gpat4	1
BP	GO:0006692	prostanoid metabolic process	1/161	49/18866	0.343276	0.538899	0.498005	prxl2b	1
BP	GO:0006693	prostaglandin metabolic process	1/161	49/18866	0.343276	0.538899	0.498005	prxl2b	1
BP	GO:0007595	lactation	1/161	49/18866	0.343276	0.538899	0.498005	gpat4	1
BP	GO:0015695	organic cation transport	1/161	49/18866	0.343276	0.538899	0.498005	slc47a1	1
BP	GO:0015872	dopamine transport	1/161	49/18866	0.343276	0.538899	0.498005	syt2	1
BP	GO:0047496	vesicle transport along microtubule	1/161	49/18866	0.343276	0.538899	0.498005	fyco1	1
BP	GO:0048641	regulation of skeletal muscle tissue development	1/161	49/18866	0.343276	0.538899	0.498005	ddx17	1
BP	GO:0061383	trabecula morphogenesis	1/161	49/18866	0.343276	0.538899	0.498005	slc40a1	1
BP	GO:0090051	negative regulation of cell migration involved in sprouting angiogenesis	1/161	49/18866	0.343276	0.538899	0.498005	pdcd10	1
BP	GO:0090151	establishment of protein localization to mitochondrial membrane	1/161	49/18866	0.343276	0.538899	0.498005	samm50	1
BP	GO:1990090	cellular response to nerve growth factor stimulus	1/161	49/18866	0.343276	0.538899	0.498005	dync1li2	1
BP	GO:0050673	epithelial cell proliferation	5/161	453/18866	0.344508	0.540488	0.499473	pdcd10/mst1/glul/nlrc3/hmgb1	5
BP	GO:0042593	glucose homeostasis	3/161	245/18866	0.34813	0.54113	0.500066	ccdc186/cry1/pdk2	3
BP	GO:0002700	regulation of production of molecular mediator of immune response	2/161	144/18866	0.34844	0.54113	0.500066	tfrc/tmbim6	2
BP	GO:0002711	positive regulation of T cell mediated immunity	1/161	50/18866	0.348895	0.54113	0.500066	slc22a13	1
BP	GO:0008038	neuron recognition	1/161	50/18866	0.348895	0.54113	0.500066	crtac1	1
BP	GO:0009066	aspartate family amino acid metabolic process	1/161	50/18866	0.348895	0.54113	0.500066	asrgl1	1
BP	GO:0021695	cerebellar cortex development	1/161	50/18866	0.348895	0.54113	0.500066	cbln1	1
BP	GO:0030195	negative regulation of blood coagulation	1/161	50/18866	0.348895	0.54113	0.500066	tspan8	1
BP	GO:0032608	interferon-beta production	1/161	50/18866	0.348895	0.54113	0.500066	nlrc3	1
BP	GO:0032760	positive regulation of tumor necrosis factor production	1/161	50/18866	0.348895	0.54113	0.500066	hmgb1	1
BP	GO:0045981	positive regulation of nucleotide metabolic process	1/161	50/18866	0.348895	0.54113	0.500066	pfkfb4	1
BP	GO:0046850	regulation of bone remodeling	1/161	50/18866	0.348895	0.54113	0.500066	tfrc	1
BP	GO:0071715	icosanoid transport	1/161	50/18866	0.348895	0.54113	0.500066	abcc2	1
BP	GO:0099054	presynapse assembly	1/161	50/18866	0.348895	0.54113	0.500066	cbln1	1
BP	GO:0101023	vascular endothelial cell proliferation	1/161	50/18866	0.348895	0.54113	0.500066	hmgb1	1
BP	GO:1900544	positive regulation of purine nucleotide metabolic process	1/161	50/18866	0.348895	0.54113	0.500066	pfkfb4	1
BP	GO:1901571	fatty acid derivative transport	1/161	50/18866	0.348895	0.54113	0.500066	abcc2	1
BP	GO:1903580	positive regulation of ATP metabolic process	1/161	50/18866	0.348895	0.54113	0.500066	pfkfb4	1
BP	GO:1905562	regulation of vascular endothelial cell proliferation	1/161	50/18866	0.348895	0.54113	0.500066	hmgb1	1
BP	GO:0033500	carbohydrate homeostasis	3/161	246/18866	0.35046	0.543214	0.501992	ccdc186/cry1/pdk2	3
BP	GO:0001738	morphogenesis of a polarized epithelium	2/161	145/18866	0.351532	0.543574	0.502325	psma6/psmb9	2
BP	GO:0002431	Fc receptor mediated stimulatory signaling pathway	2/161	145/18866	0.351532	0.543574	0.502325	plscr1/baiap2	2
BP	GO:0033135	regulation of peptidyl-serine phosphorylation	2/161	145/18866	0.351532	0.543574	0.502325	pdcd10/tfrc	2
BP	GO:0016358	dendrite development	3/161	247/18866	0.35279	0.543574	0.502325	ppp1r9b/baiap2/zmynd8	3
BP	GO:0002204	somatic recombination of immunoglobulin genes involved in immune response	1/161	51/18866	0.354466	0.543574	0.502325	tfrc	1
BP	GO:0002208	somatic diversification of immunoglobulins involved in immune response	1/161	51/18866	0.354466	0.543574	0.502325	tfrc	1
BP	GO:0006984	ER-nucleus signaling pathway	1/161	51/18866	0.354466	0.543574	0.502325	calr	1
BP	GO:0030490	maturation of SSU-rRNA	1/161	51/18866	0.354466	0.543574	0.502325	rps14	1
BP	GO:0032206	positive regulation of telomere maintenance	1/161	51/18866	0.354466	0.543574	0.502325	tcp1	1
BP	GO:0043277	apoptotic cell clearance	1/161	51/18866	0.354466	0.543574	0.502325	hmgb1	1
BP	GO:0045190	isotype switching	1/161	51/18866	0.354466	0.543574	0.502325	tfrc	1
BP	GO:0046473	phosphatidic acid metabolic process	1/161	51/18866	0.354466	0.543574	0.502325	gpat4	1
BP	GO:0071354	cellular response to interleukin-6	1/161	51/18866	0.354466	0.543574	0.502325	abcc2	1
BP	GO:0072523	purine-containing compound catabolic process	1/161	51/18866	0.354466	0.543574	0.502325	pde1a	1
BP	GO:1900047	negative regulation of hemostasis	1/161	51/18866	0.354466	0.543574	0.502325	tspan8	1
BP	GO:1903573	negative regulation of response to endoplasmic reticulum stress	1/161	51/18866	0.354466	0.543574	0.502325	tmbim6	1
BP	GO:1903587	regulation of blood vessel endothelial cell proliferation involved in sprouting angiogenesis	1/161	51/18866	0.354466	0.543574	0.502325	pdcd10	1
BP	GO:0043543	protein acylation	3/161	248/18866	0.355119	0.544234	0.502935	glul/golga7b/zdhhc18	3
BP	GO:0007189	adenylate cyclase-activating G protein-coupled receptor signaling pathway	2/161	147/18866	0.357702	0.547507	0.50596	ramp1/adgrl3	2
BP	GO:0051592	response to calcium ion	2/161	147/18866	0.357702	0.547507	0.50596	txnip/syt2	2
BP	GO:0000186	activation of MAPKK activity	1/161	52/18866	0.35999	0.547928	0.506348	grm1	1
BP	GO:0001912	positive regulation of leukocyte mediated cytotoxicity	1/161	52/18866	0.35999	0.547928	0.506348	slc22a13	1
BP	GO:0002704	negative regulation of leukocyte mediated immunity	1/161	52/18866	0.35999	0.547928	0.506348	cr1	1
BP	GO:0007007	inner mitochondrial membrane organization	1/161	52/18866	0.35999	0.547928	0.506348	samm50	1
BP	GO:0050999	regulation of nitric-oxide synthase activity	1/161	52/18866	0.35999	0.547928	0.506348	gch1	1
BP	GO:0072666	establishment of protein localization to vacuole	1/161	52/18866	0.35999	0.547928	0.506348	hspa8	1
BP	GO:1903557	positive regulation of tumor necrosis factor superfamily cytokine production	1/161	52/18866	0.35999	0.547928	0.506348	hmgb1	1
BP	GO:1990089	response to nerve growth factor	1/161	52/18866	0.35999	0.547928	0.506348	dync1li2	1
BP	GO:2001238	positive regulation of extrinsic apoptotic signaling pathway	1/161	52/18866	0.35999	0.547928	0.506348	htra2	1
BP	GO:0035384	thioester biosynthetic process	1/161	53/18866	0.365467	0.55317	0.511193	pdk2	1
BP	GO:0042073	intraciliary transport	1/161	53/18866	0.365467	0.55317	0.511193	dynll2	1
BP	GO:0043124	negative regulation of I-kappaB kinase/NF-kappaB signaling	1/161	53/18866	0.365467	0.55317	0.511193	nlrc3	1
BP	GO:0045744	negative regulation of G protein-coupled receptor signaling pathway	1/161	53/18866	0.365467	0.55317	0.511193	cry1	1
BP	GO:0051703	intraspecies interaction between organisms	1/161	53/18866	0.365467	0.55317	0.511193	ltf	1
BP	GO:0071616	acyl-CoA biosynthetic process	1/161	53/18866	0.365467	0.55317	0.511193	pdk2	1
BP	GO:0097035	regulation of membrane lipid distribution	1/161	53/18866	0.365467	0.55317	0.511193	plscr1	1
BP	GO:0099172	presynapse organization	1/161	53/18866	0.365467	0.55317	0.511193	cbln1	1
BP	GO:1900024	regulation of substrate adhesion-dependent cell spreading	1/161	53/18866	0.365467	0.55317	0.511193	calr	1
BP	GO:0030217	T cell differentiation	3/161	253/18866	0.366746	0.553653	0.511639	prdx2/cr1/hmgb1	3
BP	GO:0035264	multicellular organism growth	2/161	150/18866	0.366917	0.553653	0.511639	gpat4/htra2	2
BP	GO:0070665	positive regulation of leukocyte proliferation	2/161	150/18866	0.366917	0.553653	0.511639	tfrc/hmgb1	2
BP	GO:0090263	positive regulation of canonical Wnt signaling pathway	2/161	150/18866	0.366917	0.553653	0.511639	psma6/psmb9	2
BP	GO:1905039	carboxylic acid transmembrane transport	2/161	150/18866	0.366917	0.553653	0.511639	abcd3/slc47a1	2
BP	GO:0010948	negative regulation of cell cycle process	4/161	359/18866	0.3672	0.55374	0.511719	yaf2/calr/psma6/psmb9	4
BP	GO:0000086	G2/M transition of mitotic cell cycle	3/161	254/18866	0.369067	0.555977	0.513787	psma6/plcb1/psmb9	3
BP	GO:0001818	negative regulation of cytokine production	4/161	360/18866	0.369138	0.555977	0.513787	ssc5d/nlrc3/ltf/hmgb1	4
BP	GO:1903825	organic acid transmembrane transport	2/161	151/18866	0.369977	0.556232	0.514023	abcd3/slc47a1	2
BP	GO:0006376	mRNA splice site selection	1/161	54/18866	0.370897	0.556232	0.514023	ythdc1	1
BP	GO:0006584	catecholamine metabolic process	1/161	54/18866	0.370897	0.556232	0.514023	gch1	1
BP	GO:0009620	response to fungus	1/161	54/18866	0.370897	0.556232	0.514023	ltf	1
BP	GO:0009712	catechol-containing compound metabolic process	1/161	54/18866	0.370897	0.556232	0.514023	gch1	1
BP	GO:0010043	response to zinc ion	1/161	54/18866	0.370897	0.556232	0.514023	slc30a8	1
BP	GO:0032757	positive regulation of interleukin-8 production	1/161	54/18866	0.370897	0.556232	0.514023	hmgb1	1
BP	GO:0070838	divalent metal ion transport	5/161	471/18866	0.374996	0.56019	0.51768	selenon/ramp1/slc30a8/slc39a6/tmbim6	5
BP	GO:0030072	peptide hormone secretion	3/161	257/18866	0.376023	0.56019	0.51768	glul/ccdc186/slc30a8	3
BP	GO:0031334	positive regulation of protein-containing complex assembly	3/161	257/18866	0.376023	0.56019	0.51768	baiap2/tfrc/nphs1	3
BP	GO:0016202	regulation of striated muscle tissue development	2/161	153/18866	0.376081	0.56019	0.51768	lox/ddx17	2
BP	GO:0030199	collagen fibril organization	1/161	55/18866	0.376281	0.56019	0.51768	lox	1
BP	GO:0032720	negative regulation of tumor necrosis factor production	1/161	55/18866	0.376281	0.56019	0.51768	nlrc3	1
BP	GO:0050433	regulation of catecholamine secretion	1/161	55/18866	0.376281	0.56019	0.51768	syt2	1
BP	GO:0050819	negative regulation of coagulation	1/161	55/18866	0.376281	0.56019	0.51768	tspan8	1
BP	GO:0051353	positive regulation of oxidoreductase activity	1/161	55/18866	0.376281	0.56019	0.51768	gch1	1
BP	GO:0060350	endochondral bone morphogenesis	1/161	55/18866	0.376281	0.56019	0.51768	alpl	1
BP	GO:0070741	response to interleukin-6	1/161	55/18866	0.376281	0.56019	0.51768	abcc2	1
BP	GO:0097345	mitochondrial outer membrane permeabilization	1/161	55/18866	0.376281	0.56019	0.51768	bnip3l	1
BP	GO:0010951	negative regulation of endopeptidase activity	3/161	258/18866	0.378339	0.562371	0.519695	prdx3/cr1/ltf	3
BP	GO:0051607	defense response to virus	3/161	258/18866	0.378339	0.562371	0.519695	plscr1/bnip3l/ddx17	3
BP	GO:0010631	epithelial cell migration	4/161	365/18866	0.37882	0.562371	0.519695	pdcd10/calr/glul/hmgb1	4
BP	GO:0051052	regulation of DNA metabolic process	4/161	365/18866	0.37882	0.562371	0.519695	tcp1/tfrc/hnrnpc/hmgb1	4
BP	GO:0002262	myeloid cell homeostasis	2/161	154/18866	0.379124	0.562371	0.519695	rps14/hmgb1	2
BP	GO:0051250	negative regulation of lymphocyte activation	2/161	154/18866	0.379124	0.562371	0.519695	prdx2/hmgb1	2
BP	GO:0021537	telencephalon development	3/161	259/18866	0.380653	0.564297	0.521475	crtac1/ppp1r9b/plcb1	3
BP	GO:0001755	neural crest cell migration	1/161	56/18866	0.38162	0.564705	0.521852	sema3e	1
BP	GO:0010665	regulation of cardiac muscle cell apoptotic process	1/161	56/18866	0.38162	0.564705	0.521852	capn2	1
BP	GO:0016447	somatic recombination of immunoglobulin gene segments	1/161	56/18866	0.38162	0.564705	0.521852	tfrc	1
BP	GO:0050773	regulation of dendrite development	2/161	155/18866	0.38216	0.565164	0.522276	baiap2/zmynd8	2
BP	GO:0007018	microtubule-based movement	4/161	368/18866	0.384624	0.567395	0.524338	dynll2/dync1li2/fyco1/hspa8	4
BP	GO:0090132	epithelium migration	4/161	368/18866	0.384624	0.567395	0.524338	pdcd10/calr/glul/hmgb1	4
BP	GO:0000187	activation of MAPK activity	2/161	156/18866	0.385191	0.567395	0.524338	prdx2/grm1	2
BP	GO:1901861	regulation of muscle tissue development	2/161	156/18866	0.385191	0.567395	0.524338	lox/ddx17	2
BP	GO:0006576	cellular biogenic amine metabolic process	1/161	57/18866	0.386913	0.567395	0.524338	oaz1	1
BP	GO:0019748	secondary metabolic process	1/161	57/18866	0.386913	0.567395	0.524338	abcc2	1
BP	GO:0030520	intracellular estrogen receptor signaling pathway	1/161	57/18866	0.386913	0.567395	0.524338	ddx17	1
BP	GO:0044380	protein localization to cytoskeleton	1/161	57/18866	0.386913	0.567395	0.524338	ppp1r9b	1
BP	GO:0045747	positive regulation of Notch signaling pathway	1/161	57/18866	0.386913	0.567395	0.524338	pdcd10	1
BP	GO:0050432	catecholamine secretion	1/161	57/18866	0.386913	0.567395	0.524338	syt2	1
BP	GO:0061005	cell differentiation involved in kidney development	1/161	57/18866	0.386913	0.567395	0.524338	nphs1	1
BP	GO:0097120	receptor localization to synapse	1/161	57/18866	0.386913	0.567395	0.524338	lgi1	1
BP	GO:0097479	synaptic vesicle localization	1/161	57/18866	0.386913	0.567395	0.524338	syndig1	1
BP	GO:1905517	macrophage migration	1/161	57/18866	0.386913	0.567395	0.524338	mst1	1
BP	GO:0010770	positive regulation of cell morphogenesis involved in differentiation	2/161	157/18866	0.388215	0.568284	0.525159	calr/baiap2	2
BP	GO:0048634	regulation of muscle organ development	2/161	157/18866	0.388215	0.568284	0.525159	lox/ddx17	2
BP	GO:0098739	import across plasma membrane	2/161	157/18866	0.388215	0.568284	0.525159	slc39a6/slc47a1	2
BP	GO:0035051	cardiocyte differentiation	2/161	158/18866	0.391233	0.568668	0.525515	calr/nebl	2
BP	GO:0060402	calcium ion transport into cytosol	2/161	158/18866	0.391233	0.568668	0.525515	selenon/tmbim6	2
BP	GO:0001667	ameboidal-type cell migration	5/161	481/18866	0.391948	0.568668	0.525515	pdcd10/calr/glul/sema3e/hmgb1	5
BP	GO:0043087	regulation of GTPase activity	5/161	481/18866	0.391948	0.568668	0.525515	nprl2/gdi2/rgs6/rap1gap/plcb1	5
BP	GO:0002011	morphogenesis of an epithelial sheet	1/161	58/18866	0.39216	0.568668	0.525515	pdcd10	1
BP	GO:0002043	blood vessel endothelial cell proliferation involved in sprouting angiogenesis	1/161	58/18866	0.39216	0.568668	0.525515	pdcd10	1
BP	GO:0007566	embryo implantation	1/161	58/18866	0.39216	0.568668	0.525515	calr	1
BP	GO:0010662	regulation of striated muscle cell apoptotic process	1/161	58/18866	0.39216	0.568668	0.525515	capn2	1
BP	GO:0019369	arachidonic acid metabolic process	1/161	58/18866	0.39216	0.568668	0.525515	gpx4	1
BP	GO:0030042	actin filament depolymerization	1/161	58/18866	0.39216	0.568668	0.525515	ppp1r9b	1
BP	GO:1900408	negative regulation of cellular response to oxidative stress	1/161	58/18866	0.39216	0.568668	0.525515	htra2	1
BP	GO:1903202	negative regulation of oxidative stress-induced cell death	1/161	58/18866	0.39216	0.568668	0.525515	htra2	1
BP	GO:1903793	positive regulation of anion transport	1/161	58/18866	0.39216	0.568668	0.525515	fabp3	1
BP	GO:2000272	negative regulation of signaling receptor activity	1/161	58/18866	0.39216	0.568668	0.525515	cnrip1	1
BP	GO:0043406	positive regulation of MAP kinase activity	3/161	264/18866	0.392193	0.568668	0.525515	pdcd10/prdx2/grm1	3
BP	GO:0048863	stem cell differentiation	3/161	264/18866	0.392193	0.568668	0.525515	sema3e/psma6/psmb9	3
BP	GO:0007409	axonogenesis	5/161	482/18866	0.393642	0.570432	0.527145	lgi1/baiap2/etv1/sema3e/rap1gap	5
BP	GO:0050777	negative regulation of immune response	2/161	159/18866	0.394244	0.570965	0.527638	cr1/nlrc3	2
BP	GO:0042110	T cell activation	5/161	483/18866	0.395336	0.572209	0.528787	prdx2/cr1/tfrc/nlrc3/hmgb1	5
BP	GO:0090130	tissue migration	4/161	374/18866	0.396212	0.573139	0.529646	pdcd10/calr/glul/hmgb1	4
BP	GO:0010659	cardiac muscle cell apoptotic process	1/161	59/18866	0.397364	0.573449	0.529933	capn2	1
BP	GO:0019731	antibacterial humoral response	1/161	59/18866	0.397364	0.573449	0.529933	ltf	1
BP	GO:0046456	icosanoid biosynthetic process	1/161	59/18866	0.397364	0.573449	0.529933	prxl2b	1
BP	GO:0051289	protein homotetramerization	1/161	59/18866	0.397364	0.573449	0.529933	aldoa	1
BP	GO:0046883	regulation of hormone secretion	3/161	267/18866	0.399092	0.575604	0.531925	glul/cry1/slc30a8	3
BP	GO:0000723	telomere maintenance	2/161	161/18866	0.400245	0.576141	0.532421	tcp1/hnrnpc	2
BP	GO:0030865	cortical cytoskeleton organization	1/161	60/18866	0.402523	0.576141	0.532421	calr	1
BP	GO:0032653	regulation of interleukin-10 production	1/161	60/18866	0.402523	0.576141	0.532421	hmgb1	1
BP	GO:0032732	positive regulation of interleukin-1 production	1/161	60/18866	0.402523	0.576141	0.532421	hmgb1	1
BP	GO:0035904	aorta development	1/161	60/18866	0.402523	0.576141	0.532421	lox	1
BP	GO:0042093	T-helper cell differentiation	1/161	60/18866	0.402523	0.576141	0.532421	hmgb1	1
BP	GO:0043388	positive regulation of DNA binding	1/161	60/18866	0.402523	0.576141	0.532421	hmgb1	1
BP	GO:0050994	regulation of lipid catabolic process	1/161	60/18866	0.402523	0.576141	0.532421	pnpla2	1
BP	GO:0061077	chaperone-mediated protein folding	1/161	60/18866	0.402523	0.576141	0.532421	hspa8	1
BP	GO:0071806	protein transmembrane transport	1/161	60/18866	0.402523	0.576141	0.532421	hspa8	1
BP	GO:0097755	positive regulation of blood vessel diameter	1/161	60/18866	0.402523	0.576141	0.532421	gch1	1
BP	GO:1902883	negative regulation of response to oxidative stress	1/161	60/18866	0.402523	0.576141	0.532421	htra2	1
BP	GO:2000242	negative regulation of reproductive process	1/161	60/18866	0.402523	0.576141	0.532421	calr	1
BP	GO:0043467	regulation of generation of precursor metabolites and energy	2/161	162/18866	0.403236	0.576489	0.532742	pfkfb4/ppp1r3c	2
BP	GO:2001236	regulation of extrinsic apoptotic signaling pathway	2/161	162/18866	0.403236	0.576489	0.532742	prdx2/htra2	2
BP	GO:0031348	negative regulation of defense response	3/161	269/18866	0.40368	0.576786	0.533017	apcs/cr1/nlrc3	3
BP	GO:0002381	immunoglobulin production involved in immunoglobulin mediated immune response	1/161	61/18866	0.407638	0.578392	0.534501	tfrc	1
BP	GO:0006027	glycosaminoglycan catabolic process	1/161	61/18866	0.407638	0.578392	0.534501	sdc3	1
BP	GO:0010658	striated muscle cell apoptotic process	1/161	61/18866	0.407638	0.578392	0.534501	capn2	1
BP	GO:0031343	positive regulation of cell killing	1/161	61/18866	0.407638	0.578392	0.534501	slc22a13	1
BP	GO:0033013	tetrapyrrole metabolic process	1/161	61/18866	0.407638	0.578392	0.534501	ugt1a1	1
BP	GO:0045576	mast cell activation	1/161	61/18866	0.407638	0.578392	0.534501	plscr1	1
BP	GO:0046888	negative regulation of hormone secretion	1/161	61/18866	0.407638	0.578392	0.534501	cry1	1
BP	GO:0061912	selective autophagy	1/161	61/18866	0.407638	0.578392	0.534501	htra2	1
BP	GO:0090303	positive regulation of wound healing	1/161	61/18866	0.407638	0.578392	0.534501	prdx2	1
BP	GO:1902110	positive regulation of mitochondrial membrane permeability involved in apoptotic process	1/161	61/18866	0.407638	0.578392	0.534501	bnip3l	1
BP	GO:1903078	positive regulation of protein localization to plasma membrane	1/161	61/18866	0.407638	0.578392	0.534501	ppp1r9b	1
BP	GO:1903902	positive regulation of viral life cycle	1/161	61/18866	0.407638	0.578392	0.534501	hspa8	1
BP	GO:0043535	regulation of blood vessel endothelial cell migration	2/161	164/18866	0.409196	0.580267	0.536234	pdcd10/hmgb1	2
BP	GO:0010466	negative regulation of peptidase activity	3/161	272/18866	0.410543	0.58184	0.537687	prdx3/cr1/ltf	3
BP	GO:0006909	phagocytosis	4/161	382/18866	0.411611	0.582044	0.537875	cd302/calr/baiap2/hmgb1	4
BP	GO:0002260	lymphocyte homeostasis	1/161	62/18866	0.412709	0.582044	0.537875	slc40a1	1
BP	GO:0002294	CD4-positive, alpha-beta T cell differentiation involved in immune response	1/161	62/18866	0.412709	0.582044	0.537875	hmgb1	1
BP	GO:0030888	regulation of B cell proliferation	1/161	62/18866	0.412709	0.582044	0.537875	tfrc	1
BP	GO:0060997	dendritic spine morphogenesis	1/161	62/18866	0.412709	0.582044	0.537875	baiap2	1
BP	GO:1902475	L-alpha-amino acid transmembrane transport	1/161	62/18866	0.412709	0.582044	0.537875	slc47a1	1
BP	GO:1904589	regulation of protein import	1/161	62/18866	0.412709	0.582044	0.537875	hspa8	1
BP	GO:2000351	regulation of endothelial cell apoptotic process	1/161	62/18866	0.412709	0.582044	0.537875	angptl4	1
BP	GO:0044839	cell cycle G2/M phase transition	3/161	273/18866	0.412826	0.582044	0.537875	psma6/plcb1/psmb9	3
BP	GO:0001701	in utero embryonic development	4/161	383/18866	0.41353	0.582702	0.538484	capn2/slc25a34/tie1/keap1	4
BP	GO:0045927	positive regulation of growth	3/161	274/18866	0.415106	0.58428	0.539942	lgi1/syt2/plcb1	3
BP	GO:1903531	negative regulation of secretion by cell	2/161	166/18866	0.415127	0.58428	0.539942	cry1/tmbim6	2
BP	GO:0006066	alcohol metabolic process	4/161	385/18866	0.417366	0.584408	0.54006	plpp2/gch1/pnpla2/plcb1	4
BP	GO:0031349	positive regulation of defense response	4/161	385/18866	0.417366	0.584408	0.54006	plscr1/psma6/psmb9/hmgb1	4
BP	GO:0002287	alpha-beta T cell activation involved in immune response	1/161	63/18866	0.417738	0.584408	0.54006	hmgb1	1
BP	GO:0002293	alpha-beta T cell differentiation involved in immune response	1/161	63/18866	0.417738	0.584408	0.54006	hmgb1	1
BP	GO:0006081	cellular aldehyde metabolic process	1/161	63/18866	0.417738	0.584408	0.54006	aldh4a1	1
BP	GO:0010830	regulation of myotube differentiation	1/161	63/18866	0.417738	0.584408	0.54006	capn2	1
BP	GO:0032613	interleukin-10 production	1/161	63/18866	0.417738	0.584408	0.54006	hmgb1	1
BP	GO:0070059	intrinsic apoptotic signaling pathway in response to endoplasmic reticulum stress	1/161	63/18866	0.417738	0.584408	0.54006	tmbim6	1
BP	GO:1902686	mitochondrial outer membrane permeabilization involved in programmed cell death	1/161	63/18866	0.417738	0.584408	0.54006	bnip3l	1
BP	GO:2000514	regulation of CD4-positive, alpha-beta T cell activation	1/161	63/18866	0.417738	0.584408	0.54006	hmgb1	1
BP	GO:0034250	positive regulation of cellular amide metabolic process	2/161	167/18866	0.418082	0.584408	0.54006	pkm/cirbp	2
BP	GO:0042129	regulation of T cell proliferation	2/161	167/18866	0.418082	0.584408	0.54006	tfrc/hmgb1	2
BP	GO:0045931	positive regulation of mitotic cell cycle	2/161	168/18866	0.421029	0.586543	0.542034	plrg1/plcb1	2
BP	GO:0098742	cell-cell adhesion via plasma-membrane adhesion molecules	3/161	277/18866	0.421928	0.586543	0.542034	cd164/cbln1/adgrl3	3
BP	GO:0022604	regulation of cell morphogenesis	5/161	499/18866	0.42237	0.586543	0.542034	calr/baiap2/aldoa/sema3e/syt2	5
BP	GO:0002066	columnar/cuboidal epithelial cell development	1/161	64/18866	0.422723	0.586543	0.542034	gpat4	1
BP	GO:0002437	inflammatory response to antigenic stimulus	1/161	64/18866	0.422723	0.586543	0.542034	hmgb1	1
BP	GO:0032835	glomerulus development	1/161	64/18866	0.422723	0.586543	0.542034	nphs1	1
BP	GO:0045453	bone resorption	1/161	64/18866	0.422723	0.586543	0.542034	tfrc	1
BP	GO:0046173	polyol biosynthetic process	1/161	64/18866	0.422723	0.586543	0.542034	gch1	1
BP	GO:0046637	regulation of alpha-beta T cell differentiation	1/161	64/18866	0.422723	0.586543	0.542034	hmgb1	1
BP	GO:0051926	negative regulation of calcium ion transport	1/161	64/18866	0.422723	0.586543	0.542034	tmbim6	1
BP	GO:0060135	maternal process involved in female pregnancy	1/161	64/18866	0.422723	0.586543	0.542034	prdx3	1
BP	GO:0070265	necrotic cell death	1/161	64/18866	0.422723	0.586543	0.542034	hebp2	1
BP	GO:2000401	regulation of lymphocyte migration	1/161	64/18866	0.422723	0.586543	0.542034	cxcl14	1
BP	GO:0038095	Fc-epsilon receptor signaling pathway	2/161	169/18866	0.423969	0.587273	0.542708	psma6/psmb9	2
BP	GO:0051100	negative regulation of binding	2/161	169/18866	0.423969	0.587273	0.542708	crtac1/tmbim6	2
BP	GO:0061025	membrane fusion	2/161	169/18866	0.423969	0.587273	0.542708	calr/tie1	2
BP	GO:2000241	regulation of reproductive process	2/161	170/18866	0.426901	0.589395	0.544669	calr/plcb1	2
BP	GO:0007588	excretion	1/161	65/18866	0.427666	0.589395	0.544669	nphs1	1
BP	GO:0017156	calcium-ion regulated exocytosis	1/161	65/18866	0.427666	0.589395	0.544669	syt2	1
BP	GO:0031640	killing of cells of other organism	1/161	65/18866	0.427666	0.589395	0.544669	ltf	1
BP	GO:0031646	positive regulation of nervous system process	1/161	65/18866	0.427666	0.589395	0.544669	baiap2	1
BP	GO:0035773	insulin secretion involved in cellular response to glucose stimulus	1/161	65/18866	0.427666	0.589395	0.544669	ccdc186	1
BP	GO:0045604	regulation of epidermal cell differentiation	1/161	65/18866	0.427666	0.589395	0.544669	keap1	1
BP	GO:0048247	lymphocyte chemotaxis	1/161	65/18866	0.427666	0.589395	0.544669	cxcl14	1
BP	GO:0051205	protein insertion into membrane	1/161	65/18866	0.427666	0.589395	0.544669	samm50	1
BP	GO:0030900	forebrain development	4/161	391/18866	0.428838	0.590678	0.545854	crtac1/ppp1r9b/htra2/plcb1	4
BP	GO:0030307	positive regulation of cell growth	2/161	171/18866	0.429825	0.591397	0.546519	lgi1/syt2	2
BP	GO:0009247	glycolipid biosynthetic process	1/161	66/18866	0.432567	0.591397	0.546519	b3gnt5	1
BP	GO:0016445	somatic diversification of immunoglobulins	1/161	66/18866	0.432567	0.591397	0.546519	tfrc	1
BP	GO:0032715	negative regulation of interleukin-6 production	1/161	66/18866	0.432567	0.591397	0.546519	nlrc3	1
BP	GO:0032768	regulation of monooxygenase activity	1/161	66/18866	0.432567	0.591397	0.546519	gch1	1
BP	GO:0032922	circadian regulation of gene expression	1/161	66/18866	0.432567	0.591397	0.546519	cry1	1
BP	GO:0045669	positive regulation of osteoblast differentiation	1/161	66/18866	0.432567	0.591397	0.546519	ltf	1
BP	GO:0050922	negative regulation of chemotaxis	1/161	66/18866	0.432567	0.591397	0.546519	sema3e	1
BP	GO:1901607	alpha-amino acid biosynthetic process	1/161	66/18866	0.432567	0.591397	0.546519	glul	1
BP	GO:1902108	regulation of mitochondrial membrane permeability involved in apoptotic process	1/161	66/18866	0.432567	0.591397	0.546519	bnip3l	1
BP	GO:0001906	cell killing	2/161	172/18866	0.432741	0.591397	0.546519	slc22a13/ltf	2
BP	GO:0002244	hematopoietic progenitor cell differentiation	2/161	172/18866	0.432741	0.591397	0.546519	psma6/psmb9	2
BP	GO:0050714	positive regulation of protein secretion	2/161	172/18866	0.432741	0.591397	0.546519	glul/slc30a8	2
BP	GO:1990138	neuron projection extension	2/161	172/18866	0.432741	0.591397	0.546519	sema3e/syt2	2
BP	GO:0046651	lymphocyte proliferation	3/161	283/18866	0.435494	0.591529	0.546641	prdx2/tfrc/hmgb1	3
BP	GO:0021543	pallium development	2/161	173/18866	0.43565	0.591529	0.546641	ppp1r9b/plcb1	2
BP	GO:0033209	tumor necrosis factor-mediated signaling pathway	2/161	173/18866	0.43565	0.591529	0.546641	psma6/psmb9	2
BP	GO:0002548	monocyte chemotaxis	1/161	67/18866	0.437427	0.591529	0.546641	hmgb1	1
BP	GO:0006026	aminoglycan catabolic process	1/161	67/18866	0.437427	0.591529	0.546641	sdc3	1
BP	GO:0007040	lysosome organization	1/161	67/18866	0.437427	0.591529	0.546641	tmem199	1
BP	GO:0009166	nucleotide catabolic process	1/161	67/18866	0.437427	0.591529	0.546641	pde1a	1
BP	GO:0030239	myofibril assembly	1/161	67/18866	0.437427	0.591529	0.546641	nebl	1
BP	GO:0032890	regulation of organic acid transport	1/161	67/18866	0.437427	0.591529	0.546641	fabp3	1
BP	GO:0033866	nucleoside bisphosphate biosynthetic process	1/161	67/18866	0.437427	0.591529	0.546641	pdk2	1
BP	GO:0034030	ribonucleoside bisphosphate biosynthetic process	1/161	67/18866	0.437427	0.591529	0.546641	pdk2	1
BP	GO:0034033	purine nucleoside bisphosphate biosynthetic process	1/161	67/18866	0.437427	0.591529	0.546641	pdk2	1
BP	GO:0045123	cellular extravasation	1/161	67/18866	0.437427	0.591529	0.546641	plcb1	1
BP	GO:0046513	ceramide biosynthetic process	1/161	67/18866	0.437427	0.591529	0.546641	degs1	1
BP	GO:0050918	positive chemotaxis	1/161	67/18866	0.437427	0.591529	0.546641	hmgb1	1
BP	GO:0071300	cellular response to retinoic acid	1/161	67/18866	0.437427	0.591529	0.546641	htra2	1
BP	GO:0080171	lytic vacuole organization	1/161	67/18866	0.437427	0.591529	0.546641	tmem199	1
BP	GO:1900015	regulation of cytokine production involved in inflammatory response	1/161	67/18866	0.437427	0.591529	0.546641	nlrc3	1
BP	GO:1903672	positive regulation of sprouting angiogenesis	1/161	67/18866	0.437427	0.591529	0.546641	pkm	1
BP	GO:0010469	regulation of signaling receptor activity	2/161	174/18866	0.43855	0.591741	0.546837	cnrip1/hmgb1	2
BP	GO:0030833	regulation of actin filament polymerization	2/161	174/18866	0.43855	0.591741	0.546837	baiap2/nphs1	2
BP	GO:0032200	telomere organization	2/161	174/18866	0.43855	0.591741	0.546837	tcp1/hnrnpc	2
BP	GO:0051099	positive regulation of binding	2/161	174/18866	0.43855	0.591741	0.546837	ramp1/hmgb1	2
BP	GO:0007269	neurotransmitter secretion	2/161	175/18866	0.441443	0.591835	0.546924	syt2/hspa8	2
BP	GO:0010921	regulation of phosphatase activity	2/161	175/18866	0.441443	0.591835	0.546924	ppp1r9b/ppp1r1c	2
BP	GO:0050680	negative regulation of epithelial cell proliferation	2/161	175/18866	0.441443	0.591835	0.546924	pdcd10/nlrc3	2
BP	GO:0099643	signal release from synapse	2/161	175/18866	0.441443	0.591835	0.546924	syt2/hspa8	2
BP	GO:1901568	fatty acid derivative metabolic process	2/161	175/18866	0.441443	0.591835	0.546924	prxl2b/gpx4	2
BP	GO:0032943	mononuclear cell proliferation	3/161	286/18866	0.442233	0.591835	0.546924	prdx2/tfrc/hmgb1	3
BP	GO:0010812	negative regulation of cell-substrate adhesion	1/161	68/18866	0.442245	0.591835	0.546924	sema3e	1
BP	GO:0032642	regulation of chemokine production	1/161	68/18866	0.442245	0.591835	0.546924	hmgb1	1
BP	GO:0050766	positive regulation of phagocytosis	1/161	68/18866	0.442245	0.591835	0.546924	calr	1
BP	GO:0072577	endothelial cell apoptotic process	1/161	68/18866	0.442245	0.591835	0.546924	angptl4	1
BP	GO:0072665	protein localization to vacuole	1/161	68/18866	0.442245	0.591835	0.546924	hspa8	1
BP	GO:0098840	protein transport along microtubule	1/161	68/18866	0.442245	0.591835	0.546924	dynll2	1
BP	GO:0099072	regulation of postsynaptic membrane neurotransmitter receptor levels	1/161	68/18866	0.442245	0.591835	0.546924	lgi1	1
BP	GO:0099118	microtubule-based protein transport	1/161	68/18866	0.442245	0.591835	0.546924	dynll2	1
BP	GO:1904377	positive regulation of protein localization to cell periphery	1/161	68/18866	0.442245	0.591835	0.546924	ppp1r9b	1
BP	GO:0010634	positive regulation of epithelial cell migration	2/161	176/18866	0.444327	0.594296	0.549198	calr/hmgb1	2
BP	GO:0030032	lamellipodium assembly	1/161	69/18866	0.447022	0.59684	0.551548	ablim3	1
BP	GO:0035914	skeletal muscle cell differentiation	1/161	69/18866	0.447022	0.59684	0.551548	ddx17	1
BP	GO:2000573	positive regulation of DNA biosynthetic process	1/161	69/18866	0.447022	0.59684	0.551548	tcp1	1
BP	GO:0140013	meiotic nuclear division	2/161	177/18866	0.447203	0.59684	0.551548	calr/plcb1	2
BP	GO:0060401	cytosolic calcium ion transport	2/161	178/18866	0.450071	0.60034	0.554783	selenon/tmbim6	2
BP	GO:0010976	positive regulation of neuron projection development	3/161	290/18866	0.451171	0.600954	0.555351	baiap2/zmynd8/syt2	3
BP	GO:0002534	cytokine production involved in inflammatory response	1/161	70/18866	0.451758	0.600954	0.555351	nlrc3	1
BP	GO:0008088	axo-dendritic transport	1/161	70/18866	0.451758	0.600954	0.555351	hspa8	1
BP	GO:0032370	positive regulation of lipid transport	1/161	70/18866	0.451758	0.600954	0.555351	fabp3	1
BP	GO:0050771	negative regulation of axonogenesis	1/161	70/18866	0.451758	0.600954	0.555351	sema3e	1
BP	GO:0031503	protein-containing complex localization	3/161	291/18866	0.453397	0.602806	0.557062	lgi1/dynll2/ythdc1	3
BP	GO:0002292	T cell differentiation involved in immune response	1/161	71/18866	0.456454	0.604901	0.558998	hmgb1	1
BP	GO:0014823	response to activity	1/161	71/18866	0.456454	0.604901	0.558998	cry1	1
BP	GO:0033692	cellular polysaccharide biosynthetic process	1/161	71/18866	0.456454	0.604901	0.558998	ppp1r3c	1
BP	GO:0045739	positive regulation of DNA repair	1/161	71/18866	0.456454	0.604901	0.558998	hmgb1	1
BP	GO:0051785	positive regulation of nuclear division	1/161	71/18866	0.456454	0.604901	0.558998	plcb1	1
BP	GO:0061180	mammary gland epithelium development	1/161	71/18866	0.456454	0.604901	0.558998	mst1	1
BP	GO:0050796	regulation of insulin secretion	2/161	181/18866	0.458624	0.60712	0.561048	glul/slc30a8	2
BP	GO:1905330	regulation of morphogenesis of an epithelium	2/161	181/18866	0.458624	0.60712	0.561048	psma6/psmb9	2
BP	GO:0042440	pigment metabolic process	1/161	72/18866	0.46111	0.608765	0.562569	ugt1a1	1
BP	GO:0043574	peroxisomal transport	1/161	72/18866	0.46111	0.608765	0.562569	abcd3	1
BP	GO:0043647	inositol phosphate metabolic process	1/161	72/18866	0.46111	0.608765	0.562569	plcb1	1
BP	GO:0051937	catecholamine transport	1/161	72/18866	0.46111	0.608765	0.562569	syt2	1
BP	GO:0061515	myeloid cell development	1/161	72/18866	0.46111	0.608765	0.562569	ltf	1
BP	GO:0071346	cellular response to interferon-gamma	2/161	182/18866	0.461459	0.608897	0.56269	mrc1/hla-dra	2
BP	GO:0030177	positive regulation of Wnt signaling pathway	2/161	183/18866	0.464284	0.611965	0.565526	psma6/psmb9	2
BP	GO:0120032	regulation of plasma membrane bounded cell projection assembly	2/161	183/18866	0.464284	0.611965	0.565526	zmynd8/rap1gap	2
BP	GO:0005977	glycogen metabolic process	1/161	73/18866	0.465727	0.612382	0.565912	ppp1r3c	1
BP	GO:0015807	L-amino acid transport	1/161	73/18866	0.465727	0.612382	0.565912	slc47a1	1
BP	GO:0051155	positive regulation of striated muscle cell differentiation	1/161	73/18866	0.465727	0.612382	0.565912	capn2	1
BP	GO:1901292	nucleoside phosphate catabolic process	1/161	73/18866	0.465727	0.612382	0.565912	pde1a	1
BP	GO:0071356	cellular response to tumor necrosis factor	3/161	297/18866	0.466671	0.612382	0.565912	abcc2/psma6/psmb9	3
BP	GO:0001936	regulation of endothelial cell proliferation	2/161	184/18866	0.467101	0.612382	0.565912	pdcd10/hmgb1	2
BP	GO:0002695	negative regulation of leukocyte activation	2/161	184/18866	0.467101	0.612382	0.565912	prdx2/hmgb1	2
BP	GO:0006611	protein export from nucleus	2/161	184/18866	0.467101	0.612382	0.565912	calr/ythdc1	2
BP	GO:0046328	regulation of JNK cascade	2/161	184/18866	0.467101	0.612382	0.565912	plcb1/hmgb1	2
BP	GO:0090090	negative regulation of canonical Wnt signaling pathway	2/161	184/18866	0.467101	0.612382	0.565912	psma6/psmb9	2
BP	GO:0001503	ossification	4/161	412/18866	0.468492	0.613368	0.566823	alpl/lox/hnrnpc/ltf	4
BP	GO:0060491	regulation of cell projection assembly	2/161	185/18866	0.469909	0.613368	0.566823	zmynd8/rap1gap	2
BP	GO:2000045	regulation of G1/S transition of mitotic cell cycle	2/161	185/18866	0.469909	0.613368	0.566823	plrg1/plcb1	2
BP	GO:2001257	regulation of cation channel activity	2/161	185/18866	0.469909	0.613368	0.566823	selenon/ctss	2
BP	GO:0006073	cellular glucan metabolic process	1/161	74/18866	0.470304	0.613368	0.566823	ppp1r3c	1
BP	GO:0042273	ribosomal large subunit biogenesis	1/161	74/18866	0.470304	0.613368	0.566823	rpl10	1
BP	GO:0044042	glucan metabolic process	1/161	74/18866	0.470304	0.613368	0.566823	ppp1r3c	1
BP	GO:1903036	positive regulation of response to wounding	1/161	74/18866	0.470304	0.613368	0.566823	prdx2	1
BP	GO:2001259	positive regulation of cation channel activity	1/161	74/18866	0.470304	0.613368	0.566823	ctss	1
BP	GO:2001233	regulation of apoptotic signaling pathway	4/161	413/18866	0.470357	0.613368	0.566823	prdx2/ackr3/htra2/tmbim6	4
BP	GO:0051258	protein polymerization	3/161	300/18866	0.473256	0.61682	0.570013	baiap2/gpx4/nphs1	3
BP	GO:0001910	regulation of leukocyte mediated cytotoxicity	1/161	75/18866	0.474842	0.616917	0.570102	slc22a13	1
BP	GO:0008344	adult locomotory behavior	1/161	75/18866	0.474842	0.616917	0.570102	htra2	1
BP	GO:0032602	chemokine production	1/161	75/18866	0.474842	0.616917	0.570102	hmgb1	1
BP	GO:0042274	ribosomal small subunit biogenesis	1/161	75/18866	0.474842	0.616917	0.570102	rps14	1
BP	GO:0043627	response to estrogen	1/161	75/18866	0.474842	0.616917	0.570102	abcc2	1
BP	GO:0050805	negative regulation of synaptic transmission	1/161	75/18866	0.474842	0.616917	0.570102	cbln1	1
BP	GO:0002285	lymphocyte activation involved in immune response	2/161	187/18866	0.475499	0.617116	0.570286	tfrc/hmgb1	2
BP	GO:0048639	positive regulation of developmental growth	2/161	187/18866	0.475499	0.617116	0.570286	syt2/plcb1	2
BP	GO:0050890	cognition	3/161	302/18866	0.477626	0.619548	0.572533	ppp1r9b/plcb1/hla-dra	3
BP	GO:0031345	negative regulation of cell projection organization	2/161	188/18866	0.478281	0.620069	0.573015	sema3e/rap1gap	2
BP	GO:1903524	positive regulation of blood circulation	1/161	76/18866	0.479342	0.621115	0.573982	gch1	1
BP	GO:0043534	blood vessel endothelial cell migration	2/161	189/18866	0.481054	0.623004	0.575727	pdcd10/hmgb1	2
BP	GO:0001558	regulation of cell growth	4/161	420/18866	0.483347	0.623615	0.576292	lgi1/ppp1r9b/sema3e/syt2	4
BP	GO:0006342	chromatin silencing	1/161	77/18866	0.483803	0.623615	0.576292	hmgb1	1
BP	GO:0007422	peripheral nervous system development	1/161	77/18866	0.483803	0.623615	0.576292	etv1	1
BP	GO:0030500	regulation of bone mineralization	1/161	77/18866	0.483803	0.623615	0.576292	ltf	1
BP	GO:1903201	regulation of oxidative stress-induced cell death	1/161	77/18866	0.483803	0.623615	0.576292	htra2	1
BP	GO:0003018	vascular process in circulatory system	2/161	190/18866	0.483817	0.623615	0.576292	gch1/abcc2	2
BP	GO:0008064	regulation of actin polymerization or depolymerization	2/161	190/18866	0.483817	0.623615	0.576292	baiap2/nphs1	2
BP	GO:0030308	negative regulation of cell growth	2/161	190/18866	0.483817	0.623615	0.576292	ppp1r9b/sema3e	2
BP	GO:0051048	negative regulation of secretion	2/161	190/18866	0.483817	0.623615	0.576292	cry1/tmbim6	2
BP	GO:0022408	negative regulation of cell-cell adhesion	2/161	191/18866	0.486572	0.626177	0.57866	prdx2/hmgb1	2
BP	GO:0030832	regulation of actin filament length	2/161	191/18866	0.486572	0.626177	0.57866	baiap2/nphs1	2
BP	GO:0048167	regulation of synaptic plasticity	2/161	191/18866	0.486572	0.626177	0.57866	baiap2/cbln1	2
BP	GO:0000271	polysaccharide biosynthetic process	1/161	78/18866	0.488226	0.626988	0.579409	ppp1r3c	1
BP	GO:0001895	retina homeostasis	1/161	78/18866	0.488226	0.626988	0.579409	ltf	1
BP	GO:0043367	CD4-positive, alpha-beta T cell differentiation	1/161	78/18866	0.488226	0.626988	0.579409	hmgb1	1
BP	GO:0072332	intrinsic apoptotic signaling pathway by p53 class mediator	1/161	78/18866	0.488226	0.626988	0.579409	pdk2	1
BP	GO:0044272	sulfur compound biosynthetic process	2/161	192/18866	0.489318	0.627732	0.580096	gstt1/pdk2	2
BP	GO:0048015	phosphatidylinositol-mediated signaling	2/161	192/18866	0.489318	0.627732	0.580096	nlrc3/plcb1	2
BP	GO:0002793	positive regulation of peptide secretion	2/161	193/18866	0.492054	0.62932	0.581564	glul/slc30a8	2
BP	GO:0030041	actin filament polymerization	2/161	193/18866	0.492054	0.62932	0.581564	baiap2/nphs1	2
BP	GO:1903046	meiotic cell cycle process	2/161	193/18866	0.492054	0.62932	0.581564	calr/plcb1	2
BP	GO:0006809	nitric oxide biosynthetic process	1/161	79/18866	0.492612	0.62932	0.581564	gch1	1
BP	GO:0042246	tissue regeneration	1/161	79/18866	0.492612	0.62932	0.581564	pkm	1
BP	GO:0043536	positive regulation of blood vessel endothelial cell migration	1/161	79/18866	0.492612	0.62932	0.581564	hmgb1	1
BP	GO:0090398	cellular senescence	1/161	79/18866	0.492612	0.62932	0.581564	calr	1
BP	GO:1900034	regulation of cellular response to heat	1/161	79/18866	0.492612	0.62932	0.581564	hspa8	1
BP	GO:1902115	regulation of organelle assembly	2/161	194/18866	0.494782	0.630972	0.583091	nprl2/cbln1	2
BP	GO:0010769	regulation of cell morphogenesis involved in differentiation	3/161	310/18866	0.494935	0.630972	0.583091	calr/baiap2/sema3e	3
BP	GO:0018105	peptidyl-serine phosphorylation	3/161	310/18866	0.494935	0.630972	0.583091	pdcd10/mst1/tfrc	3
BP	GO:0044843	cell cycle G1/S phase transition	3/161	310/18866	0.494935	0.630972	0.583091	plpp2/plrg1/plcb1	3
BP	GO:0002312	B cell activation involved in immune response	1/161	80/18866	0.49696	0.632236	0.584259	tfrc	1
BP	GO:0006110	regulation of glycolytic process	1/161	80/18866	0.49696	0.632236	0.584259	pfkfb4	1
BP	GO:0014032	neural crest cell development	1/161	80/18866	0.49696	0.632236	0.584259	sema3e	1
BP	GO:0031397	negative regulation of protein ubiquitination	1/161	80/18866	0.49696	0.632236	0.584259	cry1	1
BP	GO:1901136	carbohydrate derivative catabolic process	2/161	195/18866	0.4975	0.632266	0.584287	sdc3/pde1a	2
BP	GO:1905475	regulation of protein localization to membrane	2/161	195/18866	0.4975	0.632266	0.584287	ppp1r9b/zmynd8	2
BP	GO:0048017	inositol lipid-mediated signaling	2/161	196/18866	0.500209	0.63505	0.586859	nlrc3/plcb1	2
BP	GO:0050728	negative regulation of inflammatory response	2/161	196/18866	0.500209	0.63505	0.586859	apcs/nlrc3	2
BP	GO:0001937	negative regulation of endothelial cell proliferation	1/161	81/18866	0.501271	0.635187	0.586986	pdcd10	1
BP	GO:0021766	hippocampus development	1/161	81/18866	0.501271	0.635187	0.586986	ppp1r9b	1
BP	GO:0051279	regulation of release of sequestered calcium ion into cytosol	1/161	81/18866	0.501271	0.635187	0.586986	selenon	1
BP	GO:0070661	leukocyte proliferation	3/161	313/18866	0.501354	0.635187	0.586986	prdx2/tfrc/hmgb1	3
BP	GO:0045652	regulation of megakaryocyte differentiation	1/161	82/18866	0.505545	0.639586	0.591051	lox	1
BP	GO:1903671	negative regulation of sprouting angiogenesis	1/161	82/18866	0.505545	0.639586	0.591051	pdcd10	1
BP	GO:0098656	anion transmembrane transport	3/161	315/18866	0.50561	0.639586	0.591051	slc4a11/abcd3/slc47a1	3
BP	GO:0001935	endothelial cell proliferation	2/161	199/18866	0.50828	0.641882	0.593172	pdcd10/hmgb1	2
BP	GO:0019933	cAMP-mediated signaling	2/161	199/18866	0.50828	0.641882	0.593172	ramp1/adgrl3	2
BP	GO:0034329	cell junction assembly	4/161	434/18866	0.508943	0.641882	0.593172	lgi2/syndig1/cbln1/adgrl3	4
BP	GO:0007031	peroxisome organization	1/161	83/18866	0.509783	0.641882	0.593172	abcd3	1
BP	GO:0048145	regulation of fibroblast proliferation	1/161	83/18866	0.509783	0.641882	0.593172	nlrc3	1
BP	GO:0055013	cardiac muscle cell development	1/161	83/18866	0.509783	0.641882	0.593172	nebl	1
BP	GO:0071277	cellular response to calcium ion	1/161	83/18866	0.509783	0.641882	0.593172	syt2	1
BP	GO:2000243	positive regulation of reproductive process	1/161	83/18866	0.509783	0.641882	0.593172	plcb1	1
BP	GO:2001021	negative regulation of response to DNA damage stimulus	1/161	83/18866	0.509783	0.641882	0.593172	ackr3	1
BP	GO:0010389	regulation of G2/M transition of mitotic cell cycle	2/161	200/18866	0.510951	0.643021	0.594226	psma6/psmb9	2
BP	GO:0008652	cellular amino acid biosynthetic process	1/161	84/18866	0.513985	0.644293	0.595401	glul	1
BP	GO:0014031	mesenchymal cell development	1/161	84/18866	0.513985	0.644293	0.595401	sema3e	1
BP	GO:0015844	monoamine transport	1/161	84/18866	0.513985	0.644293	0.595401	syt2	1
BP	GO:0045913	positive regulation of carbohydrate metabolic process	1/161	84/18866	0.513985	0.644293	0.595401	pfkfb4	1
BP	GO:0048144	fibroblast proliferation	1/161	84/18866	0.513985	0.644293	0.595401	nlrc3	1
BP	GO:0048864	stem cell development	1/161	84/18866	0.513985	0.644293	0.595401	sema3e	1
BP	GO:0050886	endocrine process	1/161	84/18866	0.513985	0.644293	0.595401	cry1	1
BP	GO:0051961	negative regulation of nervous system development	3/161	319/18866	0.514067	0.644293	0.595401	calr/sema3e/cbln1	3
BP	GO:0032092	positive regulation of protein binding	1/161	85/18866	0.518151	0.647755	0.598601	ramp1	1
BP	GO:0034502	protein localization to chromosome	1/161	85/18866	0.518151	0.647755	0.598601	tcp1	1
BP	GO:0043154	negative regulation of cysteine-type endopeptidase activity involved in apoptotic process	1/161	85/18866	0.518151	0.647755	0.598601	prdx3	1
BP	GO:0072384	organelle transport along microtubule	1/161	85/18866	0.518151	0.647755	0.598601	fyco1	1
BP	GO:0072527	pyrimidine-containing compound metabolic process	1/161	85/18866	0.518151	0.647755	0.598601	aldh6a1	1
BP	GO:0051168	nuclear export	2/161	204/18866	0.521542	0.650469	0.601108	calr/ythdc1	2
BP	GO:0006112	energy reserve metabolic process	1/161	86/18866	0.522282	0.650469	0.601108	ppp1r3c	1
BP	GO:0009791	post-embryonic development	1/161	86/18866	0.522282	0.650469	0.601108	aldh5a1	1
BP	GO:0014910	regulation of smooth muscle cell migration	1/161	86/18866	0.522282	0.650469	0.601108	s100a11	1
BP	GO:0034637	cellular carbohydrate biosynthetic process	1/161	86/18866	0.522282	0.650469	0.601108	ppp1r3c	1
BP	GO:2000106	regulation of leukocyte apoptotic process	1/161	86/18866	0.522282	0.650469	0.601108	tcp1	1
BP	GO:0006470	protein dephosphorylation	3/161	323/18866	0.522447	0.650469	0.601108	ppp1r9b/ppp1r3c/ppp1r1c	3
BP	GO:0051056	regulation of small GTPase mediated signal transduction	3/161	323/18866	0.522447	0.650469	0.601108	rhov/gdi2/rap1gap	3
BP	GO:0032436	positive regulation of proteasomal ubiquitin-dependent protein catabolic process	1/161	87/18866	0.526378	0.65387	0.604251	keap1	1
BP	GO:0051262	protein tetramerization	1/161	87/18866	0.526378	0.65387	0.604251	aldoa	1
BP	GO:0090049	regulation of cell migration involved in sprouting angiogenesis	1/161	87/18866	0.526378	0.65387	0.604251	pdcd10	1
BP	GO:0097581	lamellipodium organization	1/161	87/18866	0.526378	0.65387	0.604251	ablim3	1
BP	GO:0050851	antigen receptor-mediated signaling pathway	3/161	325/18866	0.526608	0.65387	0.604251	psma6/hla-dra/psmb9	3
BP	GO:0006888	endoplasmic reticulum to Golgi vesicle-mediated transport	2/161	206/18866	0.526781	0.65387	0.604251	dynll2/dync1li2	2
BP	GO:0046890	regulation of lipid biosynthetic process	2/161	207/18866	0.529385	0.656438	0.606624	fabp3/capn2	2
BP	GO:0050866	negative regulation of cell activation	2/161	207/18866	0.529385	0.656438	0.606624	prdx2/hmgb1	2
BP	GO:0032755	positive regulation of interleukin-6 production	1/161	88/18866	0.530438	0.657078	0.607216	hmgb1	1
BP	GO:0070098	chemokine-mediated signaling pathway	1/161	88/18866	0.530438	0.657078	0.607216	ackr3	1
BP	GO:1902905	positive regulation of supramolecular fiber organization	2/161	208/18866	0.531981	0.658655	0.608673	baiap2/nphs1	2
BP	GO:0014033	neural crest cell differentiation	1/161	89/18866	0.534464	0.659855	0.609782	sema3e	1
BP	GO:0055006	cardiac cell development	1/161	89/18866	0.534464	0.659855	0.609782	nebl	1
BP	GO:1901019	regulation of calcium ion transmembrane transporter activity	1/161	89/18866	0.534464	0.659855	0.609782	selenon	1
BP	GO:0009612	response to mechanical stimulus	2/161	209/18866	0.534566	0.659855	0.609782	txnip/etv1	2
BP	GO:0035303	regulation of dephosphorylation	2/161	209/18866	0.534566	0.659855	0.609782	ppp1r9b/ppp1r1c	2
BP	GO:0040029	regulation of gene expression, epigenetic	2/161	209/18866	0.534566	0.659855	0.609782	ythdc1/hmgb1	2
BP	GO:1903037	regulation of leukocyte cell-cell adhesion	3/161	329/18866	0.53487	0.659897	0.609821	prdx2/tfrc/hmgb1	3
BP	GO:0032984	protein-containing complex disassembly	3/161	330/18866	0.536923	0.662033	0.611795	ppp1r9b/fyco1/hspa8	3
BP	GO:0002377	immunoglobulin production	2/161	210/18866	0.537142	0.662033	0.611795	tfrc/tmbim6	2
BP	GO:0043044	ATP-dependent chromatin remodeling	1/161	90/18866	0.538456	0.662985	0.612675	hnrnpc	1
BP	GO:0043470	regulation of carbohydrate catabolic process	1/161	90/18866	0.538456	0.662985	0.612675	pfkfb4	1
BP	GO:0051650	establishment of vesicle localization	2/161	212/18866	0.542264	0.66485	0.614398	ccdc186/fyco1	2
BP	GO:0015914	phospholipid transport	1/161	91/18866	0.542413	0.66485	0.614398	plscr1	1
BP	GO:0033273	response to vitamin	1/161	91/18866	0.542413	0.66485	0.614398	alpl	1
BP	GO:0034103	regulation of tissue remodeling	1/161	91/18866	0.542413	0.66485	0.614398	tfrc	1
BP	GO:0045682	regulation of epidermis development	1/161	91/18866	0.542413	0.66485	0.614398	keap1	1
BP	GO:0046849	bone remodeling	1/161	91/18866	0.542413	0.66485	0.614398	tfrc	1
BP	GO:0051952	regulation of amine transport	1/161	91/18866	0.542413	0.66485	0.614398	syt2	1
BP	GO:0060333	interferon-gamma-mediated signaling pathway	1/161	91/18866	0.542413	0.66485	0.614398	hla-dra	1
BP	GO:0097306	cellular response to alcohol	1/161	91/18866	0.542413	0.66485	0.614398	ugt1a1	1
[truncated: 1,156 more rows]

## Sheet: Table S8
Table S8 Results of the enrichment analysis of the KEGG pathway
ID	Description	GeneRatio	BgRatio	pvalue	p.adjust	qvalue	geneID	Count
hsa04145	Phagosome	8/82	152/8112	0.000139365	0.0284305	0.0277263	1520/84790/8992/811/1783/4360/7037/3122	8
hsa00250	Alanine, aspartate and glutamate metabolism	4/82	37/8112	0.000496987	0.0506927	0.0494372	80150/7915/2752/8659	4
hsa01200	Carbon metabolism	5/82	115/8112	0.00601638	0.273706	0.266927	5315/4329/2653/226/2026	5
hsa01230	Biosynthesis of amino acids	4/82	75/8112	0.00684412	0.273706	0.266927	5315/2752/226/2026	4
hsa04612	Antigen processing and presentation	4/82	78/8112	0.00785131	0.273706	0.266927	1520/811/3122/3312	4
hsa04216	Ferroptosis	3/82	41/8112	0.00805018	0.273706	0.266927	2879/7037/30061	3
hsa04210	Apoptosis	5/82	136/8112	0.0119777	0.349064	0.340419	1509/1520/84790/824/27429	5
hsa05134	Legionellosis	3/82	57/8112	0.0196939	0.502194	0.489755	1915/1378/3312	3
hsa00561	Glycerolipid metabolism	3/82	61/8112	0.0235395	0.533562	0.520347	8612/57104/137964	3
hsa00790	Folate biosynthesis	2/82	26/8112	0.0280415	0.556692	0.542904	249/2643	2
hsa00010	Glycolysis / Gluconeogenesis	3/82	67/8112	0.0300177	0.556692	0.542904	5315/226/2026	3
hsa05152	Tuberculosis	5/82	180/8112	0.0352297	0.573921	0.559706	1509/1520/1378/4360/3122	5
hsa00630	Glyoxylate and dicarboxylate metabolism	2/82	30/8112	0.0365734	0.573921	0.559706	2653/2752	2
hsa05140	Leishmaniasis	3/82	77/8112	0.0426872	0.592163	0.577497	1915/1378/3122	3
hsa00051	Fructose and mannose metabolism	2/82	33/8112	0.0435414	0.592163	0.577497	5210/226	2
hsa04915	Estrogen signaling pathway	4/82	138/8112	0.0507045	0.622341	0.606927	1509/23236/3312/2911	4
hsa05012	Parkinson disease	6/82	266/8112	0.0518618	0.622341	0.606927	84790/25800/27429/9817/5687/89953	6
hsa04742	Taste transduction	3/82	86/8112	0.0560318	0.635027	0.619299	23236/5136/2911	3
hsa04540	Gap junction	3/82	88/8112	0.0592381	0.63603	0.620277	84790/23236/2911	3
hsa04962	Vasopressin-regulated water reabsorption	2/82	44/8112	0.0726951	0.696486	0.679236	140735/1783	2
hsa02010	ABC transporters	2/82	45/8112	0.075592	0.696486	0.679236	1244/5825	2
hsa04640	Hematopoietic cell lineage	3/82	99/8112	0.0783588	0.696486	0.679236	1378/7037/3122	3
hsa03050	Proteasome	2/82	46/8112	0.0785254	0.696486	0.679236	5687/5698	2
hsa05142	Chagas disease	3/82	102/8112	0.083991	0.713924	0.696241	811/714/23236	3
hsa00600	Sphingolipid metabolism	2/82	49/8112	0.0875343	0.71428	0.696588	8612/8560	2
hsa04066	HIF-1 signaling pathway	3/82	109/8112	0.0977837	0.746001	0.727524	226/7037/2026	3
hsa05132	Salmonella infection	5/82	249/8112	0.106929	0.746001	0.727524	84790/140735/1783/79443/89953	5
hsa04724	Glutamatergic synapse	3/82	114/8112	0.108164	0.746001	0.727524	2752/23236/2911	3
hsa00480	Glutathione metabolism	2/82	58/8112	0.116217	0.746001	0.727524	2952/2879	2
hsa04071	Sphingolipid signaling pathway	3/82	119/8112	0.118956	0.746001	0.727524	1509/8560/23236	3
hsa04730	Long-term depression	2/82	60/8112	0.122883	0.746001	0.727524	23236/2911	2
hsa00730	Thiamine metabolism	1/82	15/8112	0.141468	0.746001	0.727524	249	1
hsa05020	Prion disease	5/82	273/8112	0.14181	0.746001	0.727524	84790/714/5687/89953/3312	5
hsa04720	Long-term potentiation	2/82	67/8112	0.146894	0.746001	0.727524	23236/2911	2
hsa04142	Lysosome	3/82	132/8112	0.148752	0.746001	0.727524	1509/1520/8763	3
hsa04924	Renin secretion	2/82	69/8112	0.153923	0.746001	0.727524	23236/5136	2
hsa05204	Chemical carcinogenesis - DNA adducts	2/82	69/8112	0.153923	0.746001	0.727524	54658/2952	2
hsa00910	Nitrogen metabolism	1/82	17/8112	0.15877	0.746001	0.727524	2752	1
hsa00982	Drug metabolism - cytochrome P450	2/82	72/8112	0.164588	0.746001	0.727524	54658/2952	2
hsa00562	Inositol phosphate metabolism	2/82	73/8112	0.168173	0.746001	0.727524	4329/23236	2
hsa01524	Platinum drug resistance	2/82	73/8112	0.168173	0.746001	0.727524	2952/1244	2
hsa04140	Autophagy - animal	3/82	141/8112	0.170662	0.746001	0.727524	1509/64121/3146	3
hsa03320	PPAR signaling pathway	2/82	75/8112	0.175382	0.746001	0.727524	2170/51129	2
hsa05017	Spinocerebellar ataxia	3/82	143/8112	0.175655	0.746001	0.727524	5687/23236/2911	3
hsa03040	Spliceosome	3/82	147/8112	0.185763	0.746001	0.727524	5356/3183/3312	3
hsa00980	Metabolism of xenobiotics by cytochrome P450	2/82	78/8112	0.186287	0.746001	0.727524	54658/2952	2
hsa04072	Phospholipase D signaling pathway	3/82	148/8112	0.188314	0.746001	0.727524	8612/23236/2911	3
hsa05010	Alzheimer disease	6/82	384/8112	0.191568	0.746001	0.727524	84790/824/25800/5687/89953/23236	6
hsa00983	Drug metabolism - other enzymes	2/82	80/8112	0.193611	0.746001	0.727524	54658/2952	2
hsa00220	Arginine biosynthesis	1/82	22/8112	0.200533	0.746001	0.727524	2752	1
hsa01240	Biosynthesis of cofactors	3/82	153/8112	0.201205	0.746001	0.727524	249/54658/2643	3
hsa05022	Pathways of neurodegeneration - multiple diseases	7/82	476/8112	0.204771	0.746001	0.727524	84790/824/27429/5687/89953/23236/2911	7
hsa05171	Coronavirus disease - COVID-19	4/82	232/8112	0.207184	0.746001	0.727524	6158/6208/6134/714	4
hsa03060	Protein export	1/82	23/8112	0.208636	0.746001	0.727524	6726	1
hsa04610	Complement and coagulation cascades	2/82	85/8112	0.212075	0.746001	0.727524	1378/714	2
hsa03010	Ribosome	3/82	158/8112	0.214303	0.746001	0.727524	6158/6208/6134	3
hsa04217	Necroptosis	3/82	159/8112	0.216945	0.746001	0.727524	824/2752/3146	3
hsa04020	Calcium signaling pathway	4/82	240/8112	0.224236	0.746001	0.727524	4485/23236/5136/2911	4
hsa04976	Bile secretion	2/82	89/8112	0.226972	0.746001	0.727524	54658/1244	2
hsa00601	Glycosphingolipid biosynthesis - lacto and neolacto series	1/82	27/8112	0.240246	0.746001	0.727524	84002	1
hsa04966	Collecting duct acid secretion	1/82	27/8112	0.240246	0.746001	0.727524	8992	1
hsa05323	Rheumatoid arthritis	2/82	93/8112	0.241946	0.746001	0.727524	8992/3122	2
hsa00650	Butanoate metabolism	1/82	28/8112	0.247952	0.746001	0.727524	7915	1
hsa04141	Protein processing in endoplasmic reticulum	3/82	171/8112	0.249148	0.746001	0.727524	824/811/3312	3
hsa05150	Staphylococcus aureus infection	2/82	96/8112	0.253208	0.746001	0.727524	714/3122	2
hsa04666	Fc gamma R-mediated phagocytosis	2/82	97/8112	0.256966	0.746001	0.727524	8612/273	2
hsa00564	Glycerophospholipid metabolism	2/82	98/8112	0.260725	0.746001	0.727524	8612/137964	2
hsa00030	Pentose phosphate pathway	1/82	30/8112	0.263132	0.746001	0.727524	226	1
hsa00053	Ascorbate and aldarate metabolism	1/82	30/8112	0.263132	0.746001	0.727524	54658	1
hsa01523	Antifolate resistance	1/82	30/8112	0.263132	0.746001	0.727524	1244	1
hsa04061	Viral protein interaction with cytokine and cytokine receptor	2/82	100/8112	0.268246	0.746001	0.727524	9547/57007	2
hsa00410	beta-Alanine metabolism	1/82	31/8112	0.270608	0.746001	0.727524	4329	1
hsa04710	Circadian rhythm	1/82	31/8112	0.270608	0.746001	0.727524	1407	1
hsa05310	Asthma	1/82	31/8112	0.270608	0.746001	0.727524	3122	1
hsa00640	Propanoate metabolism	1/82	32/8112	0.27801	0.746236	0.727754	4329	1
hsa04215	Apoptosis - multiple species	1/82	32/8112	0.27801	0.746236	0.727754	27429	1
hsa03410	Base excision repair	1/82	33/8112	0.285337	0.755957	0.737234	3146	1
hsa00040	Pentose and glucuronate interconversions	1/82	34/8112	0.29259	0.760613	0.741774	54658	1
hsa04922	Glucagon signaling pathway	2/82	107/8112	0.294551	0.760613	0.741774	5315/23236	2
hsa04613	Neutrophil extracellular trap formation	3/82	190/8112	0.301433	0.768653	0.749615	1378/23236/3146	3
hsa00512	Mucin type O-glycan biosynthesis	1/82	36/8112	0.30688	0.770153	0.751078	50614	1
hsa05145	Toxoplasmosis	2/82	112/8112	0.313274	0.770153	0.751078	3122/3312	2
hsa05143	African trypanosomiasis	1/82	37/8112	0.313918	0.770153	0.751078	23236	1
hsa05330	Allograft rejection	1/82	38/8112	0.320885	0.770153	0.751078	3122	1
hsa05130	Pathogenic Escherichia coli infection	3/82	197/8112	0.320897	0.770153	0.751078	84790/10458/7009	3
hsa00260	Glycine, serine and threonine metabolism	1/82	40/8112	0.33461	0.779391	0.760087	2653	1
hsa05415	Diabetic cardiomyopathy	3/82	203/8112	0.337602	0.779391	0.760087	1509/23236/5164	3
hsa05332	Graft-versus-host disease	1/82	42/8112	0.348061	0.779391	0.760087	3122	1
hsa00860	Porphyrin metabolism	1/82	43/8112	0.354685	0.779391	0.760087	54658	1
hsa04940	Type I diabetes mellitus	1/82	43/8112	0.354685	0.779391	0.760087	3122	1
hsa04975	Fat digestion and absorption	1/82	43/8112	0.354685	0.779391	0.760087	8612	1
hsa05016	Huntington disease	4/82	306/8112	0.374079	0.779391	0.760087	84790/5687/89953/23236	4
hsa04930	Type II diabetes mellitus	1/82	46/8112	0.374162	0.779391	0.760087	5315	1
hsa00514	Other types of O-glycan biosynthesis	1/82	47/8112	0.380525	0.779391	0.760087	50614	1
hsa00620	Pyruvate metabolism	1/82	47/8112	0.380525	0.779391	0.760087	5315	1
hsa04973	Carbohydrate digestion and absorption	1/82	47/8112	0.380525	0.779391	0.760087	23236	1
hsa00280	Valine, leucine and isoleucine degradation	1/82	48/8112	0.386823	0.779391	0.760087	4329	1
hsa00565	Ether lipid metabolism	1/82	49/8112	0.393058	0.779391	0.760087	8612	1
hsa04672	Intestinal immune network for IgA production	1/82	49/8112	0.393058	0.779391	0.760087	3122	1
hsa04270	Vascular smooth muscle contraction	2/82	134/8112	0.394007	0.779391	0.760087	10267/23236	2
hsa00510	N-Glycan biosynthesis	1/82	50/8112	0.399231	0.779391	0.760087	29880	1
hsa04979	Cholesterol metabolism	1/82	50/8112	0.399231	0.779391	0.760087	51129	1
hsa05110	Vibrio cholerae infection	1/82	50/8112	0.399231	0.779391	0.760087	8992	1
hsa05144	Malaria	1/82	50/8112	0.399231	0.779391	0.760087	1378	1
hsa05322	Systemic lupus erythematosus	2/82	136/8112	0.401157	0.779391	0.760087	714/3122	2
hsa00330	Arginine and proline metabolism	1/82	51/8112	0.405341	0.780091	0.76077	8659	1
hsa05418	Fluid shear stress and atherosclerosis	2/82	139/8112	0.41181	0.781149	0.761802	2952/9817	2
hsa04961	Endocrine and other factor-regulated calcium reabsorption	1/82	53/8112	0.417379	0.781149	0.761802	23236	1
hsa05320	Autoimmune thyroid disease	1/82	53/8112	0.417379	0.781149	0.761802	3122	1
hsa04923	Regulation of lipolysis in adipocytes	1/82	56/8112	0.434985	0.796681	0.776949	57104	1
hsa04723	Retrograde endocannabinoid signaling	2/82	148/8112	0.443205	0.796681	0.776949	23236/2911	2
hsa04514	Cell adhesion molecules	2/82	149/8112	0.446638	0.796681	0.776949	3122/9672	2
hsa04978	Mineral absorption	1/82	60/8112	0.457645	0.796681	0.776949	30061	1
hsa05416	Viral myocarditis	1/82	60/8112	0.457645	0.796681	0.776949	3122	1
hsa05131	Shigellosis	3/82	247/8112	0.457951	0.796681	0.776949	64121/824/23236	3
hsa00140	Steroid hormone biosynthesis	1/82	61/8112	0.463168	0.796681	0.776949	54658	1
hsa00590	Arachidonic acid metabolism	1/82	61/8112	0.463168	0.796681	0.776949	127281	1
hsa04150	mTOR signaling pathway	2/82	155/8112	0.46699	0.796681	0.776949	64121/10641	2
hsa04144	Endocytosis	3/82	251/8112	0.468513	0.796681	0.776949	7037/273/3312	3
hsa04213	Longevity regulating pathway - multiple species	1/82	62/8112	0.468636	0.796681	0.776949	3312	1
hsa04929	GnRH secretion	1/82	64/8112	0.479407	0.803911	0.784	23236	1
hsa04927	Cortisol synthesis and secretion	1/82	65/8112	0.484711	0.803911	0.784	23236	1
hsa05321	Inflammatory bowel disease	1/82	65/8112	0.484711	0.803911	0.784	3122	1
hsa00830	Retinol metabolism	1/82	68/8112	0.500305	0.819922	0.799615	54658	1
hsa05225	Hepatocellular carcinoma	2/82	168/8112	0.509556	0.819922	0.799615	2952/9817	2
hsa05120	Epithelial cell signaling in Helicobacter pylori infection	1/82	70/8112	0.510442	0.819922	0.799615	8992	1
hsa05230	Central carbon metabolism in cancer	1/82	70/8112	0.510442	0.819922	0.799615	5315	1
hsa04520	Adherens junction	1/82	71/8112	0.515434	0.821472	0.801126	10458	1
hsa04137	Mitophagy - animal	1/82	72/8112	0.520375	0.822919	0.802537	665	1
hsa04918	Thyroid hormone synthesis	1/82	75/8112	0.534903	0.826991	0.806508	23236	1
hsa04971	Gastric acid secretion	1/82	76/8112	0.539648	0.826991	0.806508	23236	1
hsa05133	Pertussis	1/82	76/8112	0.539648	0.826991	0.806508	714	1
hsa04721	Synaptic vesicle cycle	1/82	78/8112	0.548996	0.826991	0.806508	8992	1
hsa04360	Axon guidance	2/82	182/8112	0.552897	0.826991	0.806508	9723/22885	2
hsa03018	RNA degradation	1/82	79/8112	0.553599	0.826991	0.806508	2026	1
hsa04621	NOD-like receptor signaling pathway	2/82	184/8112	0.558869	0.826991	0.806508	10628/23236	2
hsa04146	Peroxisome	1/82	82/8112	0.567132	0.826991	0.806508	5825	1
hsa04062	Chemokine signaling pathway	2/82	192/8112	0.582196	0.826991	0.806508	9547/23236	2
hsa04911	Insulin secretion	1/82	86/8112	0.584547	0.826991	0.806508	23236	1
hsa04727	GABAergic synapse	1/82	89/8112	0.597153	0.826991	0.806508	2752	1
hsa05032	Morphine addiction	1/82	91/8112	0.605346	0.826991	0.806508	5136	1
hsa04658	Th1 and Th2 cell differentiation	1/82	92/8112	0.609381	0.826991	0.806508	3122	1
hsa05169	Epstein-Barr virus infection	2/82	202/8112	0.610087	0.826991	0.806508	811/3122	2
hsa04912	GnRH signaling pathway	1/82	93/8112	0.613375	0.826991	0.806508	23236	1
hsa04970	Salivary secretion	1/82	93/8112	0.613375	0.826991	0.806508	23236	1
hsa04070	Phosphatidylinositol signaling system	1/82	97/8112	0.628951	0.826991	0.806508	23236	1
hsa04713	Circadian entrainment	1/82	97/8112	0.628951	0.826991	0.806508	23236	1
hsa04015	Rap1 signaling pathway	2/82	210/8112	0.631382	0.826991	0.806508	5909/23236	2
hsa04750	Inflammatory mediator regulation of TRP channels	1/82	98/8112	0.632747	0.826991	0.806508	23236	1
hsa04925	Aldosterone synthesis and secretion	1/82	98/8112	0.632747	0.826991	0.806508	23236	1
hsa05231	Choline metabolism in cancer	1/82	98/8112	0.632747	0.826991	0.806508	8612	1
hsa05207	Chemical carcinogenesis - receptor activation	2/82	212/8112	0.636564	0.826991	0.806508	54658/2952	2
hsa04933	AGE-RAGE signaling pathway in diabetic complications	1/82	100/8112	0.640224	0.826991	0.806508	23236	1
hsa04916	Melanogenesis	1/82	101/8112	0.643907	0.826991	0.806508	23236	1
hsa05417	Lipid and atherosclerosis	2/82	215/8112	0.644233	0.826991	0.806508	23236/3312	2
hsa04972	Pancreatic secretion	1/82	102/8112	0.647552	0.826991	0.806508	23236	1
hsa05146	Amoebiasis	1/82	102/8112	0.647552	0.826991	0.806508	23236	1
hsa04064	NF-kappa B signaling pathway	1/82	104/8112	0.654731	0.826991	0.806508	23085	1
hsa05166	Human T-cell leukemia virus 1 infection	2/82	222/8112	0.661638	0.826991	0.806508	811/3122	2
hsa04928	Parathyroid hormone synthesis, secretion and action	1/82	106/8112	0.661766	0.826991	0.806508	23236	1
hsa05208	Chemical carcinogenesis - reactive oxygen species	2/82	223/8112	0.664069	0.826991	0.806508	2952/9817	2
hsa03013	Nucleocytoplasmic transport	1/82	108/8112	0.66866	0.826991	0.806508	1915	1
hsa04659	Th17 cell differentiation	1/82	108/8112	0.66866	0.826991	0.806508	3122	1
hsa04931	Insulin resistance	1/82	108/8112	0.66866	0.826991	0.806508	5507	1
hsa05163	Human cytomegalovirus infection	2/82	225/8112	0.66889	0.826991	0.806508	811/23236	2
hsa04725	Cholinergic synapse	1/82	113/8112	0.685292	0.842167	0.821308	23236	1
hsa04726	Serotonergic synapse	1/82	115/8112	0.691712	0.844966	0.824038	23236	1
hsa04935	Growth hormone synthesis, secretion and action	1/82	119/8112	0.704166	0.852246	0.831138	23236	1
hsa04152	AMPK signaling pathway	1/82	120/8112	0.707201	0.852246	0.831138	5210	1
hsa04919	Thyroid hormone signaling pathway	1/82	121/8112	0.710205	0.852246	0.831138	23236	1
hsa04611	Platelet activation	1/82	124/8112	0.719036	0.85288	0.831756	23236	1
hsa05014	Amyotrophic lateral sclerosis	3/82	364/8112	0.719095	0.85288	0.831756	84790/5687/89953	3
hsa00230	Purine metabolism	1/82	126/8112	0.724775	0.854648	0.83348	5136	1
hsa04926	Relaxin signaling pathway	1/82	129/8112	0.733168	0.85469	0.833521	23236	1
hsa04068	FoxO signaling pathway	1/82	131/8112	0.738621	0.85469	0.833521	2911	1
hsa04728	Dopaminergic synapse	1/82	132/8112	0.741307	0.85469	0.833521	23236	1
hsa00190	Oxidative phosphorylation	1/82	134/8112	0.746596	0.85469	0.833521	8992	1
hsa04910	Insulin signaling pathway	1/82	137/8112	0.754331	0.85469	0.833521	5507	1
hsa05135	Yersinia infection	1/82	137/8112	0.754331	0.85469	0.833521	10458	1
hsa04371	Apelin signaling pathway	1/82	139/8112	0.759357	0.85469	0.833521	23236	1
hsa05162	Measles	1/82	139/8112	0.759357	0.85469	0.833521	3312	1
hsa04120	Ubiquitin mediated proteolysis	1/82	142/8112	0.766707	0.85469	0.833521	9817	1
hsa04936	Alcoholic liver disease	1/82	142/8112	0.766707	0.85469	0.833521	714	1
hsa04261	Adrenergic signaling in cardiomyocytes	1/82	150/8112	0.785239	0.870592	0.849029	23236	1
hsa04921	Oxytocin signaling pathway	1/82	154/8112	0.793953	0.870739	0.849172	23236	1
hsa04934	Cushing syndrome	1/82	155/8112	0.796076	0.870739	0.849172	23236	1
hsa04218	Cellular senescence	1/82	156/8112	0.798177	0.870739	0.849172	824	1
hsa04060	Cytokine-cytokine receptor interaction	2/82	295/8112	0.805164	0.873688	0.852049	9547/57007	2
hsa04022	cGMP-PKG signaling pathway	1/82	167/8112	0.819928	0.878952	0.857183	23236	1
hsa04310	Wnt signaling pathway	1/82	167/8112	0.819928	0.878952	0.857183	23236	1
hsa04530	Tight junction	1/82	169/8112	0.823626	0.878952	0.857183	84790	1
hsa05164	Influenza A	1/82	171/8112	0.827249	0.878952	0.857183	3122	1
hsa05165	Human papillomavirus infection	2/82	331/8112	0.853981	0.902653	0.880297	5315/8992	2
hsa05202	Transcriptional misregulation in cancer	1/82	192/8112	0.861122	0.90551	0.883082	2115	1
hsa04510	Focal adhesion	1/82	201/8112	0.873546	0.913251	0.890632	824	1
hsa05203	Viral carcinogenesis	1/82	204/8112	0.877438	0.913251	0.890632	5315	1
hsa05170	Human immunodeficiency virus 1 infection	1/82	212/8112	0.887247	0.918774	0.896018	811	1
hsa04810	Regulation of actin cytoskeleton	1/82	218/8112	0.894092	0.921186	0.89837	10458	1
hsa04014	Ras signaling pathway	1/82	232/8112	0.908507	0.926677	0.903725	8315	1
hsa04714	Thermogenesis	1/82	232/8112	0.908507	0.926677	0.903725	57104	1
hsa04010	MAPK signaling pathway	1/82	294/8112	0.952289	0.966502	0.942564	3312	1
hsa05168	Herpes simplex virus 1 infection	2/82	495/8112	0.964404	0.973953	0.94983	811/3122	2
hsa04080	Neuroactive ligand-receptor interaction	1/82	353/8112	0.974447	0.979248	0.954994	2911	1
hsa04740	Olfactory transduction	1/82	441/8112	0.990021	0.990021	0.965501	5136	1

## Sheet: Table S9
Table S9 Gene symbols and their corresponding Entrez ID
Entrezid	Symbol	Annotations
5315	ina	internexin neuronal intermediate filament protein alpha
57532	nufip2	nuclear FMR1 interacting protein 2
249	lpl	lipoprotein lipase
1509	ctsd2	cathepsin D2
55203	lgi2	leucine rich repeat LGI family member 2
55118	crtac1	cartilage acidic protein 1
90861	crot	carnitine O-octanoyltransferase
9211	lgi1	leucine rich glioma inactivated 1
342510	pigr	polymeric immunoglobulin receptor
4946	oaz1	ornithine decarboxylase antizyme 1
84687	LOC101063632	neurabin-2-like
283985	LOC101076929	fatty acid desaturase 6-like
9936	cd302	CD302 molecule
54658	ugt1a1	UDP glucuronosyltransferase family 1 member A1
4329	aldh6a1	aldehyde dehydrogenase 6 family member A1
11235	mme	membrane metalloendopeptidase
57190	selenop	selenoprotein P
8612	LOC101065874	phospholipid phosphatase 2-like
79038	zfyve21	zinc finger FYVE-type containing 21
284297	LOC101075068	uncharacterized LOC101075068
79144	LOC101073585	pancreatic progenitor cell differentiation and proliferation factor A-like
10935	prdx3	peroxiredoxin 3
25927	cnrip1	cannabinoid receptor interacting protein 1
51647	ciao2b	cytosolic iron-sulfur assembly component 2B
80150	rgl1	ral guanine nucleotide dissociation stimulator like 1
379	LOC101069360	ADP-ribosylation factor-like protein 4D
25798	bri3	brain protein I3
10267	ramp2	receptor activity modifying protein 2
6158	rpl28	ribosomal protein L28
8315	brap	BRCA1 associated protein
56654	LOC101074484	neural proliferation differentiation and control protein 1
7915	aldh5a1	aldehyde dehydrogenase 5 family member A1
1520	LOC101066490	cathepsin S
325	LOC101074263	serum amyloid P-component-like
200185	krtcap2	keratinocyte associated protein 2
84790	LOC101063283	tubulin alpha chain
375607	nat16	N-acetyltransferase 16 (putative)
54749	LOC101078241	ependymin-like
5359	LOC101078918	phospholipid scramblase 2
1993	LOC101079826	ELAV-like protein 2
2108	etfa	electron transfer flavoprotein subunit alpha
83698	caln1	calneuron 1
147007	tmem199	transmembrane protein 199
1915	LOC101068074	elongation factor 1-alpha
347735	LOC101070984	serine incorporator 1-like
64121	LOC101067257	ras-related GTP-binding protein C-like
2170	LOC101069446	fatty acid-binding protein, heart-like
100507421	LOC101064922	transmembrane protein 178B-like
2643	LOC101064643	GTP cyclohydrolase 1
84419	c13h15orf48	chromosome 13 C15orf48 homolog
2653	LOC101076740	glycine cleavage system H protein, mitochondrial-like
8992	LOC101068171	V-type proton ATPase subunit e 1
9547	cxcl14	C-X-C motif chemokine ligand 14
83959	LOC101074646	sodium bicarbonate transporter-like protein 11
6208	rps14	ribosomal protein S14
29880	alg5	ALG5 dolichyl-phosphate beta-glucosyltransferase
171177	rhov	ras homolog family member V
6950	tcp1	t-complex 1
824	LOC101076595	calpain-2 catalytic subunit-like
7001	prdx2	peroxiredoxin 2
25813	LOC101078409	sorting and assembly machinery component 50 homolog B
57104	LOC101063598	patatin-like phospholipase domain-containing protein 2
441631	LOC101064651	tetraspanin-11
10138	LOC101070310	YY1-associated factor 2
284723	slc25a34	solute carrier family 25 member 34
10641	nprl2	NPR2 like, GATOR1 complex subunit
127281	prxl2b	peroxiredoxin like 2B
4485	LOC101073986	hepatocyte growth factor-like protein
5210	LOC101075480	6-phosphofructo-2-kinase/fructose-2,6-bisphosphatase 4-like
55652	LOC101076530	heme transporter hrg1-A-like
374882	LOC101078264	transmembrane protein 205-like
10226	LOC101075544	perilipin-3
811	calr	calreticulin
55214	p3h2	prolyl 3-hydroxylase 2
51129	LOC101061143	angiopoietin-related protein 4-like
7075	tie1	tyrosine kinase with immunoglobulin like and EGF like domains 1
137964	gpat4	glycerol-3-phosphate acyltransferase 4
2952	LOC101068776	glutathione S-transferase theta-1-like
50614	galnt9	polypeptide N-acetylgalactosaminyltransferase 9
140735	LOC101063088	dynein light chain LC6, flagellar outer arm
1153	cirbp	cold inducible RNA binding protein
84002	LOC101066739	lactosylceramide 1,3-N-acetyl-beta-D-glucosaminyltransferase A-like
8665	eif3f	eukaryotic translation initiation factor 3 subunit F
7103	LOC101067360	tetraspanin-8-like
665	LOC101077450	BCL2/adenovirus E1B 19 kDa protein-interacting protein 3-like
6726	srp9	signal recognition particle 9
91694	nrf1	nuclear respiratory factor 1
10458	LOC101078804	brain-specific angiogenesis inhibitor 1-associated protein 2-like
10628	txnip	thioredoxin interacting protein
2665	LOC101071997	rab GDP dissociation inhibitor beta
2752	LOC101071091	glutamine synthetase
6134	LOC101069574	60S ribosomal protein L10
23613	LOC101068678	protein kinase C-binding protein 1
1378	LOC101079356	complement receptor type 1-like
226	LOC101071185	fructose-bisphosphate aldolase A
1244	abcc2	ATP binding cassette subfamily C member 2
401647	golga7b	golgin A7 family member B
4015	LOC101070353	protein-lysine 6-oxidase-like
113277	LOC101072304	transmembrane protein 106B
91746	ythdc1	YTH domain containing 1
84293	prxl2a	peroxiredoxin like 2A
2115	etv1	ETS variant 1
55088	ccdc186	coiled-coil domain containing 186
9723	sema3e	semaphorin 3E
4820	nktr	natural killer cell triggering receptor
79953	LOC105417099	synapse differentiation-inducing gene protein 1
57007	ackr3	atypical chemokine receptor 3
84243	LOC101078848	palmitoyltransferase ZDHHC18-like
29106	scg3	secretogranin III
1783	dync1li2	dynein cytoplasmic 1 light intermediate chain 2
22885	ablim3	actin binding LIM protein family member 3
132946	arl9	ADP ribosylation factor like GTPase 9
5356	plrg1	pleiotropic regulator 1
1407	LOC101072059	cryptochrome-1-like
11274	LOC101071687	ubl carboxyl-terminal hydrolase 18-like
10181	rbm5	RNA binding motif protein 5
2879	LOC101070699	phospholipid hydroperoxide glutathione peroxidase
9667	LOC101068864	scaffold attachment factor B2-like
5768	qsox1	quiescin sulfhydryl oxidase 1
4360	LOC101074969	macrophage mannose receptor 1-like
7037	tfrc	transferrin receptor
169026	slc30a8	solute carrier family 30 member 8
25800	slc39a6	solute carrier family 39 member 6
714	LOC105418295	complement C1q subcomponent subunit A-like
27429	htra2	HtrA serine peptidase 2
8763	cd164	CD164 molecule
79443	LOC101067070	FYVE and coiled-coil domain-containing protein 1
9817	LOC101063192	kelch-like ECH-associated protein 1
9390	LOC105418707	solute carrier family 22 member 13-like
7009	tmbim6	transmembrane BAX inhibitor motif containing 6
56265	LOC101062514	probable carboxypeptidase X1
5507	LOC101069025	protein phosphatase 1 regulatory subunit 3C-B-like
23085	LOC101063319	ELKS/Rab6-interacting/CAST family member 1-like
127833	LOC101076615	synaptotagmin-2-like
8659	aldh4a1	aldehyde dehydrogenase 4 family member A1
197358	LOC115247683	NACHT, LRR and PYD domains-containing protein 3-like
3183	LOC101076785	heterogeneous nuclear ribonucleoprotein C-like
4057	LOC115248058	serotransferrin-like
80195	LOC101075140	transmembrane protein 254
5825	LOC115248292	ATP-binding cassette sub-family D member 3-like
273	LOC101067749	amphiphysin
9628	LOC101063116	regulator of G-protein signaling 6-like
5687	LOC115248713	proteasome subunit alpha type-6
5909	rap1gap	RAP1 GTPase activating protein
30061	slc40a1	solute carrier family 40 member 1
89953	LOC101071647	kinesin light chain 1-like
159195	usp54	ubiquitin specific peptidase 54
8560	LOC115249571	sphingolipid delta(4)-desaturase DES1-like
23236	LOC101069591	1-phosphatidylinositol 4,5-bisphosphate phosphodiesterase beta-1-like
151242	LOC115249674	protein phosphatase 1 regulatory subunit 1C-like
10521	LOC101071115	probable ATP-dependent RNA helicase DDX17
5164	LOC101070423	pyruvate dehydrogenase (acetyl-transferring) kinase isozyme 2, mitochondrial-like
146713	LOC101078375	RNA binding protein fox-1 homolog 3-like
23593	LOC101078374	heme-binding protein 2-like
4868	nphs1	NPHS1 adhesion molecule, nephrin
6282	LOC115250409	protein S100-A1-like
25957	pnisr	PNN interacting serine and arginine rich protein
869	LOC105418265	cerebellin-1-like
3122	LOC101070107	HLA class II histocompatibility antigen, DR alpha chain-like
10529	LOC115251268	nebulette-like
55244	LOC101073269	multidrug and toxin extrusion protein 1-like
2026	LOC101068874	gamma-enolase-like
5698	LOC101065848	proteasome subunit beta type-9
9672	sdc3	syndecan 3
339366	adamtsl5	ADAMTS like 5
5136	LOC101061528	calcium/calmodulin-dependent 3',5'-cyclic nucleotide phosphodiesterase 1A-like
3146	LOC115252562	high mobility group-T protein-like
26577	LOC101077796	procollagen C-endopeptidase enhancer 2
3312	hspa8	heat shock protein family A (Hsp70) member 8
255928	LOC101069309	synaptotagmin-14-like
2911	grm1	glutamate metabotropic receptor 1
23284	LOC105418933	adhesion G protein-coupled receptor L3-like

## Sheet: Table S10
Table S10 Normalized expression data of DEGs
gene_id	CBR1	CBR2	CBR3	EBR1	EBR2	EBR3
LOC101061143	8.91951	9.03265	8.70016	9.41125	9.64465	9.27886
LOC101061192	8.95277	9.0823	9.09825	9.72386	9.3922	9.53755
LOC101061329	10.5314	10.4478	10.6693	10.831	11.1297	11.2386
LOC101061528	10.3326	10.0598	10.2032	9.54536	9.90472	9.48674
LOC101062321	10.9249	10.7577	11.2218	11.5454	11.8326	11.4392
LOC101062514	10.3175	10.1488	10.3354	11.4959	11.0179	11.0122
LOC101063088	9.54706	9.74536	9.73547	10.1075	10.0309	10.1965
LOC101063116	9.48052	9.19296	9.38298	8.77433	8.96864	8.88159
LOC101063192	9.40476	9.54955	9.55154	9.78164	9.87572	9.94836
LOC101063283	13.686	13.8513	13.9047	14.1864	14.2784	14.0998
LOC101063319	11.4516	11.1811	11.2964	10.9472	10.8294	10.8282
LOC101063598	10.6061	10.7415	10.6702	10.9891	11.0686	10.9828
LOC101063632	10.2244	10.0623	10.0264	9.76695	9.70556	9.70271
LOC101064643	9.45636	9.60291	9.93188	9.06139	9.10943	9.15469
LOC101064651	9.71229	9.62025	9.76847	10.1433	10.0098	10.3109
LOC101064922	10.9479	10.8921	10.8281	10.288	10.5359	10.5994
LOC101065848	8.90255	8.88019	9.0898	9.24905	9.37265	9.71336
LOC101065874	9.1784	9.09252	9.11223	10.0454	9.70114	9.79569
LOC101066490	10.5844	10.2633	10.5871	10.9334	10.9662	11.9756
LOC101066739	9.49883	9.40629	9.45809	9.72195	9.91045	10.3973
LOC101067070	9.49336	9.1498	9.26933	8.75479	8.88598	8.61619
LOC101067257	8.99318	9.19767	9.10944	9.41839	9.51412	9.56817
LOC101067360	12.7879	12.6947	12.8843	13.3017	13.3003	13.4066
LOC101067749	9.84017	9.52945	9.76503	8.43187	8.29774	9.02275
LOC101068074	8.76443	8.71729	8.68083	9.07374	9.04633	9.06984
LOC101068171	9.33891	9.2753	9.48995	9.60884	9.96831	9.94065
LOC101068678	10.3235	10.1535	10.0476	9.7047	9.81992	9.79569
LOC101068776	8.67566	8.90982	9.08697	9.24095	9.51412	10.5921
LOC101068864	10.375	10.2763	10.056	9.392	9.61433	9.74035
LOC101068874	10.4134	10.1369	10.3537	9.87348	9.95545	9.76246
LOC101069025	11.1514	11.1016	11.1373	11.4073	11.4872	11.5051
LOC101069309	9.09028	8.93303	8.89504	8.46239	8.54729	8.68064
LOC101069360	9.09274	9.01387	9.0467	9.36014	9.38942	9.53411
LOC101069440	9.18759	8.93877	9.115	9.76511	9.59295	9.97498
LOC101069446	10.7521	10.5949	10.6639	11.1813	11.0702	11.4571
LOC101069574	12.7071	12.7527	12.7876	13.0231	13.1268	13.4488
LOC101069591	11.3257	11.0598	11.2946	10.744	10.7196	10.4332
LOC101070107	9.39302	9.47118	9.77361	9.97247	10.2402	10.0626
LOC101070310	10.886	10.8458	10.8893	10.5245	10.5841	10.5642
LOC101070353	8.8142	8.69317	8.88846	9.42314	9.16639	9.14323
LOC101070423	9.65018	9.88885	9.71422	10.41	10.1595	10.388
LOC101070699	11.1744	11.122	11.1275	11.5518	12.1962	11.669
LOC101070984	9.55581	9.82193	9.83712	10.2027	10.1643	10.4805
LOC101071091	11.8571	11.8153	11.7728	12.2045	12.4883	12.1248
LOC101071115	9.52047	9.47693	9.38978	9.00109	9.11967	8.86174
LOC101071185	8.40536	8.30625	8.33021	8.64787	9.24904	9.90942
LOC101071485	11.2338	11.1684	11.2734	11.714	12.0749	11.8293
LOC101071647	11.6694	11.67	11.7175	11.3605	11.4495	11.3818
LOC101071687	8.80502	9.11773	9.48364	9.61914	9.93875	10.0412
LOC101071997	10.5802	10.6163	10.6775	10.9734	10.9599	10.9331
LOC101072059	11.7326	11.7866	11.7812	12.2039	12.3231	12.0796
LOC101072304	8.53102	8.60671	8.7925	9.06139	9.11626	9.53927
LOC101072621	8.4638	8.6289	9.02014	9.17998	9.38664	10.2114
LOC101073269	9.37522	9.06162	9.16133	10.532	9.73828	9.77845
LOC101073585	10.3276	10.4488	10.5212	11.0107	11.2015	10.9932
LOC101073986	8.40536	8.25164	8.44022	8.86053	8.81063	9.47419
LOC101074263	8.2976	8.18873	8.32495	8.75872	8.55262	9.66088
LOC101074484	10.2037	10.654	10.3457	11.1384	10.9571	11.0067
LOC101074646	9.14574	9.08998	8.94969	9.95967	9.51158	10.7877
LOC101074969	9.90269	9.60465	9.92576	10.3624	10.2715	10.2019
LOC101075068	9.50969	9.51651	9.49414	9.82831	9.83005	9.81412
LOC101075140	9.53825	9.49969	9.67071	10.185	9.96831	10.4103
LOC101075480	10.2405	10.2358	10.1082	10.7065	10.7066	10.6841
LOC101075544	9.66637	9.50157	9.78213	9.99929	10.0151	10.3079
LOC101076530	9.45072	9.62884	9.45162	9.89216	9.82803	10.2748
LOC101076595	9.83019	9.886	9.78043	10.2532	10.1895	10.3823
LOC101076615	10.9832	10.8794	11.1136	10.5406	10.542	10.6595
LOC101076740	9.60042	9.72634	9.53132	10.0857	10.0292	10.1204
LOC101076785	9.95733	9.80996	9.901	9.37002	9.65613	9.40963
LOC101076929	10.4872	10.2224	10.207	11.5236	10.8842	10.9784
LOC101077450	11.2338	11.2591	11.2378	11.5836	11.7191	11.654
LOC101077796	9.82876	9.43814	9.46238	10.4751	9.96648	10.3198
LOC101078241	9.99345	10.0897	10.0192	10.6494	10.5982	10.3557
LOC101078264	8.26893	8.35364	8.35103	8.80499	8.88598	9.13167
LOC101078374	11.5555	11.2547	11.4845	12.0451	12.2739	11.8217
LOC101078375	11.3988	11.2339	11.3022	10.6365	10.8774	10.55
LOC101078409	11.0301	11.0308	10.9914	11.2928	11.386	11.3293
LOC101078804	10.2287	9.79637	9.91343	9.35268	9.45452	9.50448
LOC101078848	9.9845	9.84996	9.86142	9.41602	9.52925	9.37714
LOC101078918	10.2113	10.2358	10.0892	10.4751	10.5037	10.5272
LOC101079356	9.12911	9.11273	9.10944	9.62528	9.56147	9.3478
LOC101079826	11.1838	11.1539	11.1938	10.8907	10.9286	10.8756
LOC105416251	8.86794	8.59921	8.69632	9.24636	9.08176	10.1295
LOC105417099	10.295	10.2257	10.2733	9.8159	9.97743	9.94836
LOC105417635	9.20577	8.90688	8.83451	8.5771	8.42336	8.33424
LOC105418143	8.58364	8.79016	8.82414	9.4582	8.94943	10.0626
LOC105418265	11.577	11.0973	11.5059	10.5288	10.8304	10.4893
LOC105418295	8.56137	8.39465	8.70398	9.21081	9.11285	10.3059
LOC105418668	9.72932	9.69732	10.1441	10.3454	10.553	10.8081
LOC105418707	8.99583	8.76415	8.92747	9.73712	9.36701	9.59483
LOC105418832	9.04518	9.12272	8.9591	9.72195	9.93875	9.55974
LOC105418933	8.90539	8.73759	8.83795	8.49213	8.47566	8.22707
LOC105419891	9.42793	9.50344	9.86463	10.1104	10.2522	10.294
LOC115247683	9.53117	9.49592	9.31068	9.11905	8.83201	8.92041
LOC115248058	10.4636	10.0909	10.59	11.6227	11.2771	10.678
LOC115248292	8.97985	8.80932	9.06699	9.70277	9.40049	9.24088
LOC115248713	8.4474	8.61043	8.38655	9.17998	9.52674	9.25578
LOC115249571	9.12432	9.22328	9.10106	9.43258	9.54916	9.47058
LOC115249674	9.8697	9.82936	9.78892	10.4929	10.6421	10.3767
LOC115250245	9.183	9.20236	8.60034	10.4851	10.1722	9.82115
LOC115250409	9.8794	10.1105	10.3239	10.6011	10.59	10.8629
LOC115251051	9.05027	9.04326	9.32261	9.35018	9.99189	10.5075
LOC115251268	9.85008	9.38396	9.46238	8.95142	9.20517	9.00752
LOC115252562	9.70134	9.82491	9.67255	10.1959	10.393	10.4655
abcc2	9.0952	9.16434	9.33913	9.63546	9.70997	9.78134
ablim3	9.10497	9.03796	8.98692	8.75872	8.58414	8.46409
ackr3	10.3063	10.4526	10.4855	10.9081	10.6946	11.0332
adamtsl5	10.3991	10.2827	10.2491	9.76141	10.0009	9.51501
aldh4a1	10.5323	10.3303	10.471	10.8302	10.9553	10.9591
aldh5a1	12.2372	12.0749	12.2146	12.4482	12.5832	12.5339
aldh6a1	9.27399	9.01926	9.26933	9.61708	9.69448	10.4066
alg5	9.51689	9.52945	9.42105	9.75025	9.85604	9.94707
arl9	9.25018	9.14492	9.0467	9.73145	9.47293	9.5799
brap	10.0212	10.0995	10.0672	10.4053	10.3336	10.3681
bri3	9.56796	9.68422	9.716	9.99773	9.96282	10.3345
c13h15orf48	8.85914	9.60987	9.12605	9.80158	9.92561	10.2717
caln1	11.6835	11.4649	11.5737	11.01	11.2228	10.9772
calr	10.5183	10.4295	10.4752	10.2094	10.0517	10.1295
ccdc186	9.68238	9.55859	9.69263	9.34015	9.2765	9.22148
cd164	12.0117	12.2174	12.2093	12.6266	12.4983	12.5197
cd302	9.70291	9.77187	9.88845	10.1657	10.1354	10.2728
ciao2b	10.4988	10.3539	10.3169	10.7688	10.8393	10.8487
cirbp	14.0966	14.1444	14.1577	14.4241	14.5679	14.5723
cnrip1	8.66539	8.88617	8.93386	9.1131	9.36984	9.33589
crot	9.63379	9.62712	9.76503	10.1003	10.0168	10.2125
crtac1	10.0423	9.60465	9.93493	9.34267	9.44388	9.08678
ctsd2	8.99053	8.70011	9.28407	10.4628	10.0327	10.144
cxcl14	11.2799	11.1369	11.1314	10.8798	10.7131	10.8275
dync1li2	10.5676	10.4469	10.4276	10.1148	10.1659	10.1045
eif3f	11.1998	11.0728	11.2451	11.4395	11.6498	11.7744
etfa	10.6974	10.5105	10.6639	10.8857	11.1442	11.1665
etv1	9.62718	9.63907	9.63338	9.09508	9.34996	8.93129
g0s2	8.31165	8.39911	8.24278	8.80877	8.99131	9.22365
galnt9	10.5436	10.5836	10.5881	10.2479	10.2701	10.2768
golga7b	10.1882	9.98358	10.1176	9.78164	9.73612	9.68273
gpat4	10.0918	10.1225	10.0163	10.6011	10.5062	10.3198
grm1	11.9137	11.8145	11.717	11.3022	11.5054	10.9691
hspa8	14.5099	14.4167	14.5713	14.837	14.7941	14.8856
htra2	10.1235	10.2032	10.1598	10.5071	10.4579	10.4779
ina	10.2564	10.2224	10.2816	9.75584	9.77865	9.91205
krtcap2	9.03751	8.98103	9.17466	9.39925	9.43585	9.40963
lgi1	10.9485	10.7616	10.7675	10.2597	10.515	10.2523
lgi2	11.3146	11.2178	11.2602	10.9883	10.9599	10.8109
lpl	9.29316	9.58004	9.51904	9.93043	9.86592	9.85439
mme	10.1328	9.92945	9.92268	11.1342	10.3518	10.4655
nat16	12.467	12.3806	12.3591	11.6647	12.0883	11.5849
nktr	11.6866	11.3566	11.2964	10.3745	10.8755	10.3927
nphs1	9.68078	9.21402	9.21642	8.8275	8.89004	8.664
nprl2	9.25018	9.17395	9.24942	8.93444	8.89812	8.86459
nrf1	9.23038	9.29075	9.17995	9.60884	9.60961	9.69966
nufip2	9.74309	9.48646	9.56353	9.27043	9.20198	9.13399
oaz1	12.5329	12.6903	12.6199	12.8751	12.9662	12.9811
p3h2	9.16683	9.30601	9.2718	9.61914	9.59055	9.80706
pigr	10.1107	10.0383	10.3366	10.6444	10.7409	10.6392
plrg1	10.0989	10.0099	10.2158	10.4469	10.5162	10.4305
pnisr	10.9472	10.6188	10.5202	9.96448	10.3753	9.84478
prdx2	10.9466	11.0052	11.0995	11.3424	11.2989	11.3544
prdx3	9.77323	9.63396	9.71064	10.2387	10.3903	10.5823
prxl2a	9.12911	8.92727	9.04961	9.52573	9.43047	9.73738
prxl2b	8.93625	8.80615	8.85501	9.26512	9.38664	9.27886
qsox1	10.1293	10.0164	10.1335	10.6255	10.5722	10.3099
ramp2	9.64855	9.64077	9.74598	10.0605	10.2372	9.94451
rap1gap	11.3632	11.2043	11.2923	10.9015	10.9771	10.833
rbm5	11.4784	11.1655	11.086	10.3145	10.7536	10.6058
rgl1	10.6396	10.5458	10.5948	10.9615	10.9562	10.9477
rhov	8.55762	8.72409	8.64927	9.32242	9.09912	9.00241
rpl28	12.0856	11.9317	12.2084	12.3593	12.7203	12.7817
rps14	12.2591	12.1536	12.4245	12.5476	12.946	13.0996
scg3	12.4511	12.518	12.783	12.1802	12.0093	11.5303
sdc3	10.0496	9.90439	9.82069	9.55829	9.55656	9.60306
selenop	13.9351	13.8377	13.8477	14.4276	14.6473	14.8307
sema3e	10.1636	10.1141	9.97399	9.68527	9.7318	9.66559
slc25a34	9.74766	9.67099	9.69806	10.021	10.137	10.0673
slc30a8	9.22594	9.13756	9.28162	9.59429	9.57366	9.49564
slc39a6	10.1431	9.96083	9.83385	10.5256	10.3279	10.3757
slc40a1	10.6217	11.2731	10.6288	11.556	11.4142	11.9106
srp9	9.41639	9.47118	9.54147	9.73334	9.88157	9.83371
tcp1	11.8654	11.9091	11.9706	12.1945	12.2739	12.2809
tfrc	11.3965	11.2139	11.1176	11.8245	11.5953	12.171
tie1	9.33891	9.39212	9.50249	9.92714	9.94434	10.04
tmbim6	12.4684	12.4731	12.5362	12.917	12.9569	12.8261
tmem199	9.74309	9.62541	9.91033	10.0469	10.3835	10.2388
txnip	10.9479	11.0979	11.0314	11.5984	11.3758	12.0943
ugt1a1	9.78954	9.44011	9.58721	10.3564	10.5236	10.7561
usp54	10.7288	10.5233	10.714	9.80697	10.1289	9.43211
ythdc1	10.7113	10.6146	10.5442	10.2519	10.3208	10.1351
zfyve21	9.94551	10.0686	9.97843	10.5213	10.4119	10.3748
